# Supplementary material for: Cell‐type‐specific gene expression and regulation in the cerebral cortex and kidney of atypical Setbp1 S858R Schinzel Giedion Syndrome mice
Source: J Cell Mol Med. 2023 Oct 23;27(22):3565–77. doi: 10.1111/jcmm.18001 (PMC10660642; doi:10.1111/jcmm.18001)
Supplement: Supplementary file 1 — Appendix S1 [file JCMM-27-3565-s002.zip]

Archive with 6 entries (6 files):
- jcmm18001-sup-0001-v3_Whitlock_SUPP_figures & tables_etal_CellularMolecularMedicine_.docx
- jcmm18001-sup-0003-Table_S3.xlsx
- jcmm18001-sup-0004-Table_S4.xlsx
- jcmm18001-sup-0005-Table_S5.xlsx
- jcmm18001-sup-0006-Table_S6.xlsx
- jcmm18001-sup-0007-Table_S7.xlsx
