# Supplementary material for: Cell‐type‐specific gene expression and regulation in the cerebral cortex and kidney of atypical Setbp1 S858R Schinzel Giedion Syndrome mice
Source: J Cell Mol Med. 2023 Oct 23;27(22):3565–77. doi: 10.1111/jcmm.18001 (PMC10660642; doi:10.1111/jcmm.18001)
Supplement: Supplementary file 1 — Appendix S1 [file JCMM-27-3565-s002.zip › jcmm18001-sup-0003-Table_S3.xlsx]

## Sheet: DEGs_kidneycells
gene	p_val	avg_log2FC	pct.1	pct.2	p_val_adj	cluster	cell_type
Gm26917	4.91082e-244	1.67561	0.33	0.027	1.38446e-239	control	PCTS2
Gm42418	9.5748e-160	-0.51058	0.997	0.999	2.69933e-155	control	PCTS2
Glis1	5.15592e-104	1.18586	0.248	0.048	1.45356e-99	control	PCTS2
Mlxipl	2.55709e-99	1.07549	0.336	0.093	7.20895e-95	control	PCTS2
AC149090.1	9.51778e-90	0.875552	0.273	0.067	2.68325e-85	control	PCTS2
Neat1	3.02412e-85	0.925974	0.781	0.532	8.52559e-81	control	PCTS2
Zbtb16	1.09376e-84	1.15081	0.197	0.037	3.08352e-80	control	PCTS2
Kcnk5	1.53828e-79	1.05982	0.311	0.099	4.33672e-75	control	PCTS2
Pde4c	1.07385e-72	0.753971	0.234	0.059	3.02741e-68	control	PCTS2
Slc34a1	3.21626e-69	0.711766	0.919	0.84	9.06729e-65	control	PCTS2
Hnf4aos	1.01699e-68	1.03039	0.284	0.091	2.8671e-64	control	PCTS2
Lncpint	1.51705e-68	0.984278	0.427	0.196	4.27687e-64	control	PCTS2
Tns1	6.07812e-68	0.897349	0.704	0.497	1.71354e-63	control	PCTS2
Aldob	1.55784e-66	-0.542086	0.89	0.965	4.39187e-62	control	PCTS2
Slc12a1	1.96263e-62	-0.573699	0.66	0.88	5.53304e-58	control	PCTS2
Mafg	5.64848e-61	0.675194	0.23	0.065	1.59242e-56	control	PCTS2
Col27a1	6.28897e-59	0.666862	0.215	0.06	1.77299e-54	control	PCTS2
Cmip	1.80306e-58	0.912446	0.352	0.149	5.08319e-54	control	PCTS2
Atp1a1	2.43729e-57	-0.572525	0.833	0.92	6.8712e-53	control	PCTS2
Plekha7	3.21825e-56	0.82684	0.325	0.129	9.07289e-52	control	PCTS2
Cyp4b1	5.66218e-56	0.670062	0.803	0.626	1.59628e-51	control	PCTS2
BC005561	1.17734e-55	0.568877	0.197	0.052	3.31915e-51	control	PCTS2
Errfi1	4.33048e-55	0.832863	0.622	0.421	1.22085e-50	control	PCTS2
Galnt18	9.58645e-55	0.844099	0.341	0.144	2.70261e-50	control	PCTS2
Fxyd2	3.64885e-54	-0.539789	0.786	0.919	1.02868e-49	control	PCTS2
Fnip2	1.34763e-53	0.852315	0.402	0.197	3.79924e-49	control	PCTS2
Gm31641	1.94598e-53	0.769864	0.229	0.072	5.48611e-49	control	PCTS2
Gpx3	3.1243e-53	-0.446839	0.831	0.981	8.80804e-49	control	PCTS2
Rab11fip3	3.39088e-53	0.880169	0.472	0.261	9.55957e-49	control	PCTS2
Fkbp5	9.73907e-52	0.919151	0.315	0.133	2.74564e-47	control	PCTS2
Slco1a1	1.00825e-51	0.783933	0.42	0.207	2.84245e-47	control	PCTS2
Chst11	9.14445e-51	0.765889	0.223	0.072	2.578e-46	control	PCTS2
Rsrp1	9.91077e-51	0.828002	0.511	0.286	2.79404e-46	control	PCTS2
Trabd2b	1.15724e-50	1.04419	0.471	0.273	3.26248e-46	control	PCTS2
Umod	7.59937e-49	-0.594369	0.661	0.848	2.14241e-44	control	PCTS2
Erc2	8.19036e-49	0.831884	0.439	0.241	2.30903e-44	control	PCTS2
Ntn1	8.48106e-49	0.845732	0.269	0.104	2.39098e-44	control	PCTS2
Foxo3	9.85969e-49	0.787791	0.283	0.112	2.77964e-44	control	PCTS2
S100g	1.90693e-48	-0.792951	0.431	0.681	5.37602e-44	control	PCTS2
Spp1	6.56502e-48	-0.716274	0.531	0.736	1.85081e-43	control	PCTS2
Rere	7.28578e-48	0.735779	0.606	0.418	2.05401e-43	control	PCTS2
Galnt14	1.36973e-47	0.943168	0.353	0.169	3.86154e-43	control	PCTS2
Shank2	2.20616e-46	0.683837	0.239	0.084	6.2196e-42	control	PCTS2
Snx29	2.5187e-46	0.917892	0.503	0.319	7.10072e-42	control	PCTS2
Gm16599	4.86101e-45	0.391893	0.128	0.028	1.37041e-40	control	PCTS2
Plekhm2	3.9642e-43	0.462563	0.159	0.044	1.11759e-38	control	PCTS2
Shb	6.94461e-43	0.552581	0.217	0.075	1.95782e-38	control	PCTS2
Slco1a6	1.67358e-42	0.809131	0.453	0.263	4.71815e-38	control	PCTS2
mt-Co1	3.16525e-42	-0.814863	0.294	0.546	8.92346e-38	control	PCTS2
Cyp2j13	5.43486e-42	0.807045	0.466	0.282	1.5322e-37	control	PCTS2
Pitpnc1	9.05494e-42	0.747535	0.436	0.243	2.55277e-37	control	PCTS2
Atp1b1	1.17771e-41	-0.438076	0.866	0.93	3.32021e-37	control	PCTS2
Ralgps1	2.08471e-41	0.452604	0.157	0.044	5.87721e-37	control	PCTS2
BC024386	8.91116e-41	0.571713	0.169	0.052	2.51224e-36	control	PCTS2
Agap1	1.47303e-40	0.753913	0.362	0.184	4.15277e-36	control	PCTS2
Tef	1.92108e-40	0.630493	0.35	0.168	5.41592e-36	control	PCTS2
Banp	2.71673e-40	0.407725	0.159	0.046	7.65902e-36	control	PCTS2
Atp11a	3.20736e-40	0.696397	0.604	0.432	9.04218e-36	control	PCTS2
Etv6	3.45965e-40	0.747539	0.426	0.25	9.75343e-36	control	PCTS2
Slc47a1	3.88407e-40	0.664186	0.554	0.369	1.095e-35	control	PCTS2
Trak1	5.27064e-40	0.601752	0.254	0.101	1.4859e-35	control	PCTS2
Ppargc1b	6.36607e-40	0.527497	0.187	0.061	1.79472e-35	control	PCTS2
Ldlrad4	7.13895e-40	0.711008	0.375	0.192	2.01261e-35	control	PCTS2
Dgkh	8.81807e-40	0.693375	0.37	0.188	2.48599e-35	control	PCTS2
Baiap2	9.02054e-40	0.462803	0.167	0.051	2.54307e-35	control	PCTS2
Fam214a	1.19571e-39	0.719719	0.357	0.181	3.37094e-35	control	PCTS2
Chchd2	1.29913e-39	-0.627664	0.573	0.767	3.6625e-35	control	PCTS2
Ngef	2.09298e-39	0.505465	0.164	0.05	5.90053e-35	control	PCTS2
Dnmt3a	3.40735e-39	0.582837	0.258	0.104	9.60599e-35	control	PCTS2
Arhgap10	3.85387e-39	0.727863	0.361	0.187	1.08648e-34	control	PCTS2
Kif12	3.89521e-39	0.550017	0.22	0.081	1.09814e-34	control	PCTS2
Gm45792	7.98195e-39	0.709305	0.259	0.11	2.25027e-34	control	PCTS2
Wdfy1	1.24412e-38	0.491522	0.216	0.079	3.50741e-34	control	PCTS2
Igf1r	4.47106e-38	0.653007	0.642	0.498	1.26048e-33	control	PCTS2
Plekha6	6.25712e-38	0.621235	0.298	0.136	1.76401e-33	control	PCTS2
Ctnna2	9.36368e-38	0.728142	0.308	0.149	2.63981e-33	control	PCTS2
Wwox	1.47803e-37	0.817323	0.388	0.219	4.16685e-33	control	PCTS2
Cox6c	3.20052e-37	-0.565068	0.646	0.802	9.02291e-33	control	PCTS2
Gm49980	1.24805e-36	0.684354	0.27	0.122	3.51851e-32	control	PCTS2
Rffl	1.37186e-36	0.523448	0.191	0.067	3.86755e-32	control	PCTS2
Gramd1b	1.90502e-36	0.993445	0.47	0.3	5.37062e-32	control	PCTS2
Trio	1.99889e-36	0.660355	0.395	0.22	5.63528e-32	control	PCTS2
Rai1	2.17133e-36	0.444296	0.2	0.071	6.12142e-32	control	PCTS2
4930533I22Rik	2.42515e-36	0.411025	0.126	0.033	6.83698e-32	control	PCTS2
Ablim1	2.58011e-36	0.661097	0.419	0.245	7.27385e-32	control	PCTS2
Cabin1	3.19333e-36	0.453683	0.183	0.063	9.00263e-32	control	PCTS2
Pawr	3.78918e-36	0.70604	0.381	0.21	1.06825e-31	control	PCTS2
Slc22a30	3.98644e-36	0.60497	0.64	0.476	1.12386e-31	control	PCTS2
Rapgef3	4.93861e-36	0.515529	0.206	0.077	1.39229e-31	control	PCTS2
Pkhd1	5.16951e-36	0.597067	0.773	0.673	1.45739e-31	control	PCTS2
Agps	5.33031e-36	0.598497	0.612	0.443	1.50272e-31	control	PCTS2
Eef1a1	6.17992e-36	-0.456172	0.777	0.891	1.74224e-31	control	PCTS2
Ttc39c	6.26077e-36	0.526199	0.199	0.073	1.76504e-31	control	PCTS2
Myo10	2.16695e-35	0.601138	0.367	0.192	6.10908e-31	control	PCTS2
Peli2	2.25822e-35	0.547808	0.272	0.119	6.36637e-31	control	PCTS2
Slc25a42	2.47943e-35	0.498169	0.217	0.084	6.99002e-31	control	PCTS2
Nedd4l	2.65088e-35	0.665758	0.526	0.354	7.47336e-31	control	PCTS2
Them7	4.61595e-35	0.789903	0.386	0.221	1.30133e-30	control	PCTS2
Osbpl3	4.69812e-35	0.639739	0.47	0.291	1.32449e-30	control	PCTS2
Mical3	8.66451e-35	0.44003	0.178	0.061	2.4427e-30	control	PCTS2
Zhx2	1.24866e-34	0.554815	0.219	0.087	3.52023e-30	control	PCTS2
Gm47283	1.41151e-34	0.432914	0.167	0.056	3.97933e-30	control	PCTS2
Safb2	1.41627e-34	0.449542	0.196	0.072	3.99276e-30	control	PCTS2
Ldlrad3	1.42398e-34	0.573863	0.222	0.09	4.0145e-30	control	PCTS2
Fto	2.32597e-34	0.684264	0.345	0.184	6.55737e-30	control	PCTS2
Arhgef28	2.68535e-34	0.630047	0.413	0.234	7.57055e-30	control	PCTS2
Lncppara	4.78911e-34	0.418994	0.16	0.052	1.35015e-29	control	PCTS2
Tacc2	6.07628e-34	0.663475	0.348	0.184	1.71302e-29	control	PCTS2
Akap8l	7.30617e-34	0.492097	0.22	0.089	2.05975e-29	control	PCTS2
Osbpl9	8.65394e-34	0.590452	0.547	0.374	2.43972e-29	control	PCTS2
Atp5k	9.36553e-34	-0.738355	0.331	0.536	2.64033e-29	control	PCTS2
Pcyt2	1.39952e-33	0.540413	0.239	0.1	3.94554e-29	control	PCTS2
Gm42397	1.46743e-33	0.810874	0.565	0.422	4.13699e-29	control	PCTS2
Trim7	1.59356e-33	0.568271	0.333	0.17	4.49257e-29	control	PCTS2
Prkce	2.1577e-33	0.664212	0.33	0.168	6.08298e-29	control	PCTS2
Gm43305	2.25484e-33	0.472022	0.184	0.067	6.35686e-29	control	PCTS2
Mtss1	2.66294e-33	0.739193	0.354	0.2	7.50737e-29	control	PCTS2
Zfp697	3.09498e-33	0.525593	0.222	0.09	8.72537e-29	control	PCTS2
Gstm1	3.44014e-33	-0.709369	0.347	0.554	9.69844e-29	control	PCTS2
Kyat1	3.61014e-33	0.48331	0.192	0.072	1.01777e-28	control	PCTS2
Sirt3	4.04321e-33	0.481914	0.228	0.094	1.13986e-28	control	PCTS2
Hnf1aos1	4.95979e-33	0.663029	0.281	0.134	1.39826e-28	control	PCTS2
Lrmda	7.08261e-33	0.754701	0.612	0.478	1.99673e-28	control	PCTS2
Bicra	7.73639e-33	0.372249	0.155	0.05	2.18104e-28	control	PCTS2
Ppara	1.48257e-32	0.6578	0.254	0.116	4.17966e-28	control	PCTS2
Pck1	1.60408e-32	-0.473165	0.75	0.853	4.52223e-28	control	PCTS2
Slc25a5	1.87967e-32	-0.648953	0.435	0.618	5.29917e-28	control	PCTS2
Tspan5	2.07251e-32	0.555372	0.227	0.096	5.84283e-28	control	PCTS2
C330002G04Rik	2.87338e-32	0.620355	0.264	0.123	8.10065e-28	control	PCTS2
Ctif	3.04016e-32	0.300727	0.114	0.03	8.57083e-28	control	PCTS2
Smad3	3.77801e-32	0.447511	0.178	0.065	1.0651e-27	control	PCTS2
Gse1	4.43161e-32	0.366396	0.135	0.041	1.24936e-27	control	PCTS2
Apbb2	9.16785e-32	0.624482	0.528	0.367	2.5846e-27	control	PCTS2
Gm6999	9.58291e-32	0.595885	0.251	0.114	2.70161e-27	control	PCTS2
Eps15l1	1.07067e-31	0.414505	0.169	0.06	3.01844e-27	control	PCTS2
Echdc2	1.32054e-31	0.506868	0.276	0.129	3.72287e-27	control	PCTS2
Gm35281	1.33811e-31	0.366317	0.139	0.043	3.7724e-27	control	PCTS2
Whrn	1.6176e-31	0.331148	0.112	0.03	4.56035e-27	control	PCTS2
Ahdc1	1.94703e-31	0.399564	0.157	0.053	5.48906e-27	control	PCTS2
Kifc3	2.15838e-31	0.463514	0.219	0.089	6.0849e-27	control	PCTS2
Cryab	2.22629e-31	-0.764416	0.135	0.325	6.27636e-27	control	PCTS2
Fnbp1	2.35797e-31	0.482676	0.261	0.119	6.6476e-27	control	PCTS2
Atp6v0a4	3.76508e-31	0.616757	0.412	0.249	1.06145e-26	control	PCTS2
Esrrg	4.20296e-31	0.702475	0.765	0.689	1.1849e-26	control	PCTS2
Tmem150a	4.58217e-31	0.487256	0.18	0.068	1.29181e-26	control	PCTS2
Nat8f6	6.00756e-31	0.438286	0.175	0.064	1.69365e-26	control	PCTS2
Il34	6.35855e-31	0.340863	0.105	0.027	1.7926e-26	control	PCTS2
2210408F21Rik	7.25959e-31	0.553722	0.315	0.159	2.04662e-26	control	PCTS2
Itm2b	1.06443e-30	-0.562375	0.606	0.739	3.00083e-26	control	PCTS2
Crocc	1.13551e-30	0.389835	0.135	0.043	3.20124e-26	control	PCTS2
Arhgef10l	1.48089e-30	0.408171	0.186	0.071	4.17493e-26	control	PCTS2
Rnf169	2.07221e-30	0.596642	0.327	0.175	5.84197e-26	control	PCTS2
Gm15638	2.28296e-30	0.420979	0.148	0.049	6.43611e-26	control	PCTS2
Atp5e	2.33743e-30	-0.662183	0.402	0.595	6.58968e-26	control	PCTS2
Cys1	2.37206e-30	0.38378	0.165	0.059	6.6873e-26	control	PCTS2
Aopep	2.92567e-30	0.60117	0.387	0.221	8.24806e-26	control	PCTS2
Gcnt2	3.38915e-30	0.732241	0.295	0.153	9.5547e-26	control	PCTS2
Ccnl1	3.38937e-30	0.473345	0.234	0.101	9.5553e-26	control	PCTS2
Wdr17	4.20934e-30	0.593003	0.214	0.091	1.1867e-25	control	PCTS2
Fgfr2	6.78145e-30	0.539975	0.277	0.131	1.91183e-25	control	PCTS2
Anks1	7.93888e-30	0.420222	0.19	0.074	2.23813e-25	control	PCTS2
Ankrd33b	8.70712e-30	0.442433	0.2	0.08	2.45471e-25	control	PCTS2
Per2	1.35039e-29	0.290505	0.104	0.027	3.80703e-25	control	PCTS2
Atp5b	1.50916e-29	-0.488557	0.704	0.818	4.25463e-25	control	PCTS2
Osbpl10	1.98279e-29	0.310485	0.13	0.041	5.58988e-25	control	PCTS2
Cox7c	2.30633e-29	-0.531859	0.591	0.743	6.50201e-25	control	PCTS2
Fggy	2.98832e-29	0.603883	0.473	0.325	8.42468e-25	control	PCTS2
Nlrp6	6.64074e-29	0.437102	0.185	0.073	1.87216e-24	control	PCTS2
Map3k13	1.06712e-28	0.493874	0.185	0.073	3.00841e-24	control	PCTS2
Clk1	1.50267e-28	0.552373	0.385	0.219	4.23633e-24	control	PCTS2
Prkag2	1.5235e-28	0.51406	0.251	0.117	4.29506e-24	control	PCTS2
Kmt5c	1.57701e-28	0.254194	0.11	0.031	4.44591e-24	control	PCTS2
Glis3	2.06601e-28	0.630543	0.597	0.47	5.8245e-24	control	PCTS2
Egf	2.14436e-28	-0.435334	0.522	0.714	6.04538e-24	control	PCTS2
Tnfaip8	2.18733e-28	0.548277	0.624	0.476	6.16652e-24	control	PCTS2
Tspan9	2.30309e-28	0.490599	0.224	0.099	6.49288e-24	control	PCTS2
Vwa8	2.3294e-28	0.595488	0.445	0.293	6.56703e-24	control	PCTS2
Tom1l2	2.45605e-28	0.486646	0.332	0.175	6.92409e-24	control	PCTS2
Pabpn1	3.21591e-28	0.415516	0.202	0.083	9.06629e-24	control	PCTS2
Kcnt2	3.71667e-28	-0.785506	0.13	0.294	1.0478e-23	control	PCTS2
Aqp2	4.06913e-28	-0.592694	0.131	0.31	1.14717e-23	control	PCTS2
Tbc1d10a	7.91608e-28	0.299245	0.134	0.044	2.2317e-23	control	PCTS2
Xkr6	1.26679e-27	0.322588	0.11	0.032	3.57132e-23	control	PCTS2
Farp1	1.5478e-27	0.461663	0.27	0.13	4.36355e-23	control	PCTS2
Per3	1.65546e-27	0.322841	0.119	0.037	4.66708e-23	control	PCTS2
Ank3	1.73049e-27	0.570431	0.693	0.58	4.8786e-23	control	PCTS2
Mdh1	1.73372e-27	-0.545985	0.563	0.701	4.88769e-23	control	PCTS2
Pdzd2	2.02856e-27	0.684393	0.328	0.189	5.71892e-23	control	PCTS2
B3galt5	2.41112e-27	0.379403	0.166	0.063	6.79744e-23	control	PCTS2
Lrrc28	2.41741e-27	0.426465	0.248	0.116	6.81515e-23	control	PCTS2
Cox4i1	3.05778e-27	-0.51469	0.61	0.749	8.62049e-23	control	PCTS2
Afmid	3.37108e-27	0.409664	0.188	0.077	9.50375e-23	control	PCTS2
Firre	3.79158e-27	0.432479	0.227	0.103	1.06892e-22	control	PCTS2
Sorbs1	4.15196e-27	0.670934	0.359	0.21	1.17052e-22	control	PCTS2
Mad1l1	4.61508e-27	0.30036	0.102	0.029	1.30108e-22	control	PCTS2
Sik2	6.83676e-27	0.558145	0.261	0.13	1.92742e-22	control	PCTS2
Bcl11b	7.12993e-27	0.287776	0.11	0.033	2.01007e-22	control	PCTS2
Aldoa	7.39454e-27	-0.633532	0.313	0.509	2.08467e-22	control	PCTS2
Gm42941	7.60398e-27	0.239148	0.105	0.03	2.14371e-22	control	PCTS2
Lama5	8.88407e-27	0.358569	0.147	0.053	2.5046e-22	control	PCTS2
Rufy3	9.94566e-27	0.56662	0.411	0.257	2.80388e-22	control	PCTS2
Susd3	1.10692e-26	0.317484	0.137	0.047	3.12064e-22	control	PCTS2
Tnfrsf21	1.28249e-26	0.631646	0.419	0.277	3.61558e-22	control	PCTS2
Gpx1	1.31312e-26	-0.40189	0.677	0.83	3.70196e-22	control	PCTS2
Hps5	1.60552e-26	0.401311	0.223	0.1	4.52628e-22	control	PCTS2
Zcchc14	2.03617e-26	0.427323	0.191	0.08	5.74038e-22	control	PCTS2
Robo2	2.16717e-26	-0.554848	0.302	0.497	6.10969e-22	control	PCTS2
Slc8a1	2.35116e-26	0.166239	0.594	0.805	6.62838e-22	control	PCTS2
Foxn3	2.49509e-26	0.567882	0.371	0.219	7.03416e-22	control	PCTS2
Vti1a	2.80141e-26	0.651566	0.387	0.246	7.89773e-22	control	PCTS2
Pdzrn3	3.4977e-26	0.644332	0.319	0.18	9.86072e-22	control	PCTS2
Cux1	4.69992e-26	0.521159	0.491	0.342	1.325e-21	control	PCTS2
Tmsb4x	4.82761e-26	-0.572211	0.408	0.595	1.361e-21	control	PCTS2
Foxo1	5.48105e-26	0.579147	0.316	0.173	1.54522e-21	control	PCTS2
Pfkfb3	6.63931e-26	0.360583	0.118	0.038	1.87175e-21	control	PCTS2
Ttc7b	6.74611e-26	0.415172	0.202	0.087	1.90186e-21	control	PCTS2
Acot11	7.58904e-26	0.290385	0.106	0.031	2.1395e-21	control	PCTS2
Msi2	7.64129e-26	0.550613	0.538	0.395	2.15423e-21	control	PCTS2
Pnn	9.34052e-26	0.41826	0.251	0.121	2.63328e-21	control	PCTS2
Atxn7l1	1.09263e-25	0.431141	0.239	0.112	3.08034e-21	control	PCTS2
Fhod3	1.37874e-25	0.53923	0.36	0.206	3.88694e-21	control	PCTS2
Slc22a5	1.39149e-25	0.464614	0.255	0.125	3.9229e-21	control	PCTS2
Mtor	1.47593e-25	0.494691	0.346	0.197	4.16093e-21	control	PCTS2
Glt1d1	2.28862e-25	0.407249	0.106	0.032	6.45208e-21	control	PCTS2
Tmem116	2.78698e-25	0.429576	0.208	0.093	7.85706e-21	control	PCTS2
Tob2	2.95125e-25	0.407255	0.203	0.09	8.32015e-21	control	PCTS2
Sik3	3.05639e-25	0.57132	0.426	0.283	8.61656e-21	control	PCTS2
Sgk2	3.64189e-25	0.456797	0.291	0.151	1.02672e-20	control	PCTS2
Kcnq1ot1	3.80581e-25	0.529025	0.295	0.157	1.07293e-20	control	PCTS2
Slco3a1	3.8097e-25	0.600354	0.468	0.333	1.07403e-20	control	PCTS2
Macrod2	3.91807e-25	0.482185	0.531	0.384	1.10458e-20	control	PCTS2
Map3k14	4.37447e-25	0.260064	0.101	0.03	1.23325e-20	control	PCTS2
Epb41l1	5.16502e-25	0.350281	0.159	0.062	1.45612e-20	control	PCTS2
Pnisr	6.00909e-25	0.471329	0.433	0.267	1.69408e-20	control	PCTS2
Srsf5	6.2507e-25	0.482164	0.418	0.257	1.7622e-20	control	PCTS2
Sfi1	6.35093e-25	0.337675	0.134	0.048	1.79045e-20	control	PCTS2
Baiap2l2	6.62154e-25	0.430574	0.206	0.094	1.86674e-20	control	PCTS2
BC034090	7.55599e-25	0.333617	0.136	0.049	2.13018e-20	control	PCTS2
Mast4	7.83329e-25	0.556333	0.419	0.274	2.20836e-20	control	PCTS2
Mb21d2	9.42402e-25	0.319351	0.147	0.055	2.65682e-20	control	PCTS2
Rbpms	9.4403e-25	0.541396	0.479	0.327	2.66141e-20	control	PCTS2
Gm20528	9.78946e-25	0.248396	0.102	0.03	2.75985e-20	control	PCTS2
Auts2	1.02825e-24	0.710298	0.448	0.312	2.89885e-20	control	PCTS2
Ski	1.05632e-24	0.347253	0.198	0.086	2.97798e-20	control	PCTS2
Eml5	1.08957e-24	0.502759	0.279	0.146	3.07171e-20	control	PCTS2
Abtb2	1.11256e-24	0.411728	0.184	0.079	3.13654e-20	control	PCTS2
Rps29	1.23513e-24	-0.525335	0.479	0.648	3.48207e-20	control	PCTS2
Cyth1	1.40621e-24	0.410424	0.191	0.083	3.96439e-20	control	PCTS2
Gm39033	1.83262e-24	0.376821	0.16	0.064	5.16651e-20	control	PCTS2
Med13l	1.85333e-24	0.428825	0.279	0.143	5.2249e-20	control	PCTS2
Slc35f3	1.9432e-24	0.362971	0.131	0.047	5.47827e-20	control	PCTS2
Keg1	2.04164e-24	-0.441705	0.725	0.813	5.75578e-20	control	PCTS2
Mef2d	2.04704e-24	0.330342	0.157	0.061	5.771e-20	control	PCTS2
Gm10804	2.1584e-24	0.353625	0.178	0.075	6.08496e-20	control	PCTS2
Mvb12b	2.3833e-24	0.357162	0.127	0.045	6.71901e-20	control	PCTS2
Atp5a1	3.144e-24	-0.444039	0.699	0.793	8.86356e-20	control	PCTS2
Clec16a	3.63953e-24	0.334712	0.173	0.072	1.02606e-19	control	PCTS2
Atp5g3	3.81103e-24	-0.453118	0.604	0.751	1.07441e-19	control	PCTS2
2610035D17Rik	3.85506e-24	0.313036	0.124	0.043	1.08682e-19	control	PCTS2
Preb	3.97235e-24	0.355485	0.17	0.071	1.11989e-19	control	PCTS2
Gm16311	4.57741e-24	0.320934	0.13	0.046	1.29046e-19	control	PCTS2
Tulp3	4.76308e-24	0.361592	0.168	0.069	1.34281e-19	control	PCTS2
0610043K17Rik	5.02665e-24	0.362721	0.171	0.07	1.41711e-19	control	PCTS2
Slc10a5	5.07692e-24	0.193807	0.113	0.036	1.43129e-19	control	PCTS2
Pex14	5.57483e-24	0.411382	0.18	0.077	1.57166e-19	control	PCTS2
Gatm	5.84235e-24	-0.515052	0.568	0.692	1.64708e-19	control	PCTS2
Gsap	7.5949e-24	0.4672	0.168	0.071	2.14115e-19	control	PCTS2
Rbm5	8.14381e-24	0.455287	0.289	0.153	2.2959e-19	control	PCTS2
Sgms2	9.31886e-24	0.560197	0.322	0.183	2.62717e-19	control	PCTS2
Prkn	9.5439e-24	0.617114	0.501	0.379	2.69062e-19	control	PCTS2
Ttc7	1.00954e-23	0.401033	0.178	0.076	2.84611e-19	control	PCTS2
Xylt1	1.02637e-23	0.474522	0.247	0.125	2.89353e-19	control	PCTS2
Usp50	1.0299e-23	0.238637	0.106	0.033	2.90351e-19	control	PCTS2
Rpl41	1.10119e-23	-0.573025	0.474	0.628	3.10446e-19	control	PCTS2
Airn	1.12231e-23	0.408922	0.192	0.085	3.16403e-19	control	PCTS2
Cflar	1.21859e-23	0.461839	0.349	0.201	3.43545e-19	control	PCTS2
Prkca	1.34824e-23	0.494185	0.26	0.134	3.80097e-19	control	PCTS2
Gm12940	1.35081e-23	0.273269	0.109	0.035	3.80821e-19	control	PCTS2
Rapgef1	1.4902e-23	0.360788	0.173	0.073	4.20117e-19	control	PCTS2
Dym	1.51627e-23	0.361556	0.211	0.098	4.27467e-19	control	PCTS2
Egfr	1.80614e-23	0.516752	0.358	0.217	5.09186e-19	control	PCTS2
Rptor	1.99565e-23	0.374852	0.2	0.09	5.62614e-19	control	PCTS2
Ksr2	2.02546e-23	0.354248	0.141	0.053	5.71018e-19	control	PCTS2
B3gat2	2.28604e-23	0.416201	0.211	0.099	6.4448e-19	control	PCTS2
Snrnp70	2.35799e-23	0.439861	0.317	0.175	6.64765e-19	control	PCTS2
Fmnl1	2.37961e-23	0.287911	0.132	0.048	6.70859e-19	control	PCTS2
Trappc9	2.72166e-23	0.515086	0.272	0.145	7.67291e-19	control	PCTS2
Tom1	3.46045e-23	0.296086	0.125	0.045	9.75569e-19	control	PCTS2
Inpp5b	3.87029e-23	0.389697	0.181	0.079	1.09111e-18	control	PCTS2
Slc25a26	4.9102e-23	0.262594	0.124	0.044	1.38428e-18	control	PCTS2
Sox13	5.19925e-23	0.299852	0.129	0.047	1.46577e-18	control	PCTS2
Irf3	5.34448e-23	0.296468	0.125	0.045	1.50672e-18	control	PCTS2
Sugct	5.49417e-23	0.593108	0.577	0.456	1.54892e-18	control	PCTS2
Map3k1	5.89426e-23	0.373249	0.212	0.1	1.66171e-18	control	PCTS2
Fbrsl1	5.97874e-23	0.327403	0.162	0.067	1.68553e-18	control	PCTS2
Dapk1	7.19285e-23	0.396134	0.267	0.138	2.02781e-18	control	PCTS2
Cep85	1.15276e-22	0.373955	0.198	0.091	3.24986e-18	control	PCTS2
Map2k5	1.18504e-22	0.393893	0.27	0.14	3.34087e-18	control	PCTS2
Tec	1.24283e-22	0.355568	0.172	0.074	3.50379e-18	control	PCTS2
Itpr1	1.39422e-22	0.499299	0.659	0.571	3.93059e-18	control	PCTS2
Slc22a28	1.41726e-22	0.488867	0.526	0.386	3.99555e-18	control	PCTS2
Pcsk7	1.47697e-22	0.330153	0.148	0.059	4.16387e-18	control	PCTS2
Cnnm2	1.73319e-22	0.484513	0.211	0.101	4.88621e-18	control	PCTS2
Rad54l2	1.76508e-22	0.367766	0.194	0.088	4.97611e-18	control	PCTS2
Arid1b	1.8697e-22	0.521072	0.417	0.278	5.27107e-18	control	PCTS2
Cradd	2.08281e-22	0.423109	0.211	0.1	5.87186e-18	control	PCTS2
Ush1c	2.38792e-22	0.316773	0.158	0.065	6.73204e-18	control	PCTS2
Wfdc15b	2.57331e-22	-0.656382	0.16	0.315	7.25467e-18	control	PCTS2
Ccnl2	2.58951e-22	0.443396	0.296	0.163	7.30035e-18	control	PCTS2
Prodh	3.16043e-22	0.350587	0.19	0.086	8.90989e-18	control	PCTS2
mt-Nd4	3.16859e-22	-0.656741	0.216	0.385	8.9329e-18	control	PCTS2
Hook2	3.19586e-22	0.344329	0.142	0.056	9.00976e-18	control	PCTS2
Foxp1	3.46419e-22	0.534973	0.44	0.303	9.76625e-18	control	PCTS2
Prkcz	3.62147e-22	0.341974	0.209	0.099	1.02096e-17	control	PCTS2
Myo5b	3.79116e-22	0.487136	0.302	0.174	1.0688e-17	control	PCTS2
Gucd1	4.05849e-22	0.368299	0.207	0.098	1.14417e-17	control	PCTS2
Armc9	4.09569e-22	0.274142	0.107	0.036	1.15466e-17	control	PCTS2
Trrap	4.37181e-22	0.280888	0.145	0.057	1.2325e-17	control	PCTS2
Ncor2	4.54571e-22	0.276903	0.131	0.049	1.28153e-17	control	PCTS2
Slc9a1	4.61408e-22	0.228415	0.107	0.035	1.3008e-17	control	PCTS2
Manba	4.89531e-22	0.484394	0.268	0.144	1.38009e-17	control	PCTS2
Chchd10	5.11694e-22	-0.579167	0.374	0.535	1.44257e-17	control	PCTS2
Ubr2	5.15396e-22	0.450944	0.281	0.153	1.453e-17	control	PCTS2
Sergef	5.34286e-22	0.262273	0.108	0.036	1.50626e-17	control	PCTS2
Mapk14	6.49748e-22	0.398052	0.283	0.153	1.83177e-17	control	PCTS2
Atg2b	6.56246e-22	0.251918	0.134	0.051	1.85009e-17	control	PCTS2
Abl1	6.80743e-22	0.339825	0.205	0.096	1.91915e-17	control	PCTS2
Slc12a7	7.45046e-22	0.344073	0.166	0.072	2.10043e-17	control	PCTS2
Fam222b	7.63044e-22	0.343076	0.185	0.083	2.15117e-17	control	PCTS2
Arhgef3	8.20967e-22	0.487507	0.375	0.236	2.31447e-17	control	PCTS2
Ptma	8.55707e-22	-0.475488	0.5	0.655	2.41241e-17	control	PCTS2
P4ha1	9.36934e-22	0.374481	0.249	0.128	2.6414e-17	control	PCTS2
Evc2	1.01821e-21	0.278897	0.144	0.057	2.87053e-17	control	PCTS2
Garem1	1.05607e-21	0.4059	0.247	0.127	2.97729e-17	control	PCTS2
Nr1d2	1.08623e-21	0.372716	0.298	0.163	3.06229e-17	control	PCTS2
Dennd3	1.13729e-21	0.327977	0.136	0.053	3.20625e-17	control	PCTS2
Igsf5	1.1797e-21	0.443774	0.304	0.173	3.32582e-17	control	PCTS2
Gpc4	1.18203e-21	0.582832	0.43	0.308	3.33237e-17	control	PCTS2
Akr1c21	1.21314e-21	-0.430328	0.682	0.765	3.4201e-17	control	PCTS2
Gm17276	1.25175e-21	0.342993	0.123	0.046	3.52894e-17	control	PCTS2
Vav2	1.28415e-21	0.253015	0.108	0.037	3.62028e-17	control	PCTS2
Cables1	1.32015e-21	0.353385	0.102	0.034	3.72178e-17	control	PCTS2
Txlng	1.46856e-21	0.349401	0.199	0.092	4.14015e-17	control	PCTS2
Mif	1.50148e-21	-0.587947	0.179	0.338	4.23299e-17	control	PCTS2
Leng8	1.70914e-21	0.45566	0.283	0.158	4.81841e-17	control	PCTS2
mt-Nd2	1.81145e-21	-0.539401	0.274	0.454	5.10685e-17	control	PCTS2
Sh3rf1	1.87989e-21	0.540669	0.463	0.336	5.29979e-17	control	PCTS2
Wbp1l	1.89328e-21	0.369379	0.183	0.083	5.33754e-17	control	PCTS2
Atrnl1	1.90098e-21	0.544779	0.508	0.391	5.35924e-17	control	PCTS2
Gsta2	1.92751e-21	-0.685216	0.104	0.238	5.43403e-17	control	PCTS2
Irak2	2.152e-21	0.321428	0.161	0.068	6.06691e-17	control	PCTS2
Mapk8ip3	2.46722e-21	0.33303	0.128	0.049	6.95558e-17	control	PCTS2
Nox4	2.78286e-21	-0.427657	0.63	0.738	7.84545e-17	control	PCTS2
Arhgef11	2.85238e-21	0.398675	0.273	0.148	8.04143e-17	control	PCTS2
Kcnj15	3.08815e-21	0.447094	0.622	0.514	8.70611e-17	control	PCTS2
Slc13a3	3.14912e-21	0.461937	0.413	0.273	8.87801e-17	control	PCTS2
Tead1	3.30853e-21	0.455132	0.461	0.33	9.3274e-17	control	PCTS2
Ugt8a	3.34808e-21	0.495122	0.394	0.256	9.4389e-17	control	PCTS2
Cog3	3.36075e-21	0.28289	0.156	0.065	9.47463e-17	control	PCTS2
Uvssa	3.71791e-21	0.313949	0.137	0.054	1.04815e-16	control	PCTS2
Eri3	5.16375e-21	0.378566	0.207	0.101	1.45577e-16	control	PCTS2
Gab1	5.18568e-21	0.435106	0.268	0.145	1.46195e-16	control	PCTS2
Brwd1	6.84934e-21	0.394914	0.307	0.174	1.93097e-16	control	PCTS2
Med27	6.99822e-21	0.283432	0.14	0.056	1.97294e-16	control	PCTS2
Sufu	7.3882e-21	0.331328	0.209	0.101	2.08288e-16	control	PCTS2
Pde8a	7.87234e-21	0.445018	0.299	0.169	2.21937e-16	control	PCTS2
Fign	8.29862e-21	-0.703636	0.187	0.324	2.33955e-16	control	PCTS2
Zfp618	9.29862e-21	0.317537	0.228	0.113	2.62147e-16	control	PCTS2
Ccdc6	9.46408e-21	0.398444	0.247	0.129	2.66811e-16	control	PCTS2
Lrrc8d	1.03298e-20	0.442668	0.318	0.184	2.91218e-16	control	PCTS2
Dhtkd1	1.04522e-20	0.304341	0.159	0.068	2.9467e-16	control	PCTS2
Ppp2r5e	1.11306e-20	0.462308	0.422	0.286	3.13792e-16	control	PCTS2
Kap	1.11942e-20	-0.264967	0.928	0.992	3.15587e-16	control	PCTS2
Inpp5a	1.25577e-20	0.434595	0.176	0.082	3.54027e-16	control	PCTS2
Gm19950	1.34839e-20	0.530294	0.495	0.362	3.80138e-16	control	PCTS2
Prpf4b	1.3704e-20	0.407508	0.327	0.191	3.86344e-16	control	PCTS2
Zmynd8	1.48911e-20	0.403734	0.268	0.146	4.19811e-16	control	PCTS2
Camkmt	1.69787e-20	0.415803	0.227	0.117	4.78663e-16	control	PCTS2
Tmem25	1.71843e-20	0.326266	0.12	0.046	4.8446e-16	control	PCTS2
Gm37240	1.79838e-20	0.335632	0.162	0.071	5.06999e-16	control	PCTS2
2023-03-03	2.06087e-20	0.407211	0.227	0.115	5.81002e-16	control	PCTS2
Ncoa2	2.54902e-20	0.504248	0.385	0.253	7.1862e-16	control	PCTS2
Syn3	2.73243e-20	0.451522	0.238	0.125	7.70327e-16	control	PCTS2
Adcy9	2.76288e-20	0.323513	0.189	0.088	7.7891e-16	control	PCTS2
Hoga1	2.98999e-20	0.41473	0.299	0.172	8.42939e-16	control	PCTS2
D10Wsu102e	3.03446e-20	0.396764	0.193	0.092	8.55475e-16	control	PCTS2
Fpgs	3.85107e-20	0.275988	0.122	0.047	1.08569e-15	control	PCTS2
Ttll4	3.89083e-20	0.326483	0.186	0.087	1.0969e-15	control	PCTS2
Ddo	3.96133e-20	0.386307	0.209	0.104	1.11678e-15	control	PCTS2
Ddx17	4.86329e-20	0.447501	0.5	0.349	1.37106e-15	control	PCTS2
Frmd4b	5.40635e-20	0.651327	0.443	0.334	1.52416e-15	control	PCTS2
Dcun1d3	5.63127e-20	0.333601	0.2	0.096	1.58757e-15	control	PCTS2
Slc36a1	5.97639e-20	0.348775	0.19	0.09	1.68487e-15	control	PCTS2
Bicdl1	6.37832e-20	0.258208	0.127	0.05	1.79818e-15	control	PCTS2
Snx8	6.76355e-20	0.249693	0.135	0.054	1.90678e-15	control	PCTS2
Slc14a2	6.78617e-20	-0.497039	0.102	0.234	1.91316e-15	control	PCTS2
Svopl	6.82251e-20	0.303502	0.158	0.069	1.9234e-15	control	PCTS2
A1cf	6.92064e-20	0.355622	0.232	0.12	1.95107e-15	control	PCTS2
Ints6	7.14959e-20	0.387401	0.286	0.161	2.01561e-15	control	PCTS2
Nmnat3	7.23434e-20	0.332192	0.159	0.069	2.0395e-15	control	PCTS2
Srrm2	9.04636e-20	0.454323	0.486	0.35	2.55035e-15	control	PCTS2
Smad7	9.0632e-20	0.308701	0.147	0.062	2.5551e-15	control	PCTS2
Fbrs	9.07359e-20	0.258719	0.101	0.035	2.55803e-15	control	PCTS2
Camta1	9.14343e-20	0.337112	0.184	0.087	2.57771e-15	control	PCTS2
Ppia	9.84691e-20	-0.538709	0.437	0.584	2.77604e-15	control	PCTS2
Dtx3	1.00495e-19	0.336062	0.117	0.045	2.83316e-15	control	PCTS2
Vegfa	1.08856e-19	0.458819	0.373	0.235	3.06886e-15	control	PCTS2
Dnm2	1.09692e-19	0.317151	0.237	0.122	3.09242e-15	control	PCTS2
Zmiz1	1.17577e-19	0.431126	0.287	0.164	3.31472e-15	control	PCTS2
Paxbp1	1.26824e-19	0.295711	0.206	0.102	3.57544e-15	control	PCTS2
Fam193b	1.33992e-19	0.270768	0.169	0.076	3.77751e-15	control	PCTS2
Cdip1	1.36576e-19	0.320311	0.223	0.114	3.85034e-15	control	PCTS2
Senp5	1.37155e-19	0.256854	0.172	0.078	3.86666e-15	control	PCTS2
Sema4d	1.37552e-19	0.353704	0.195	0.094	3.87787e-15	control	PCTS2
Nhsl2	1.44991e-19	0.366575	0.203	0.1	4.0876e-15	control	PCTS2
Tbc1d22b	1.49076e-19	0.232412	0.135	0.055	4.20276e-15	control	PCTS2
Igfbp5	1.66674e-19	-0.505975	0.441	0.595	4.69889e-15	control	PCTS2
Traf3	1.77645e-19	0.302371	0.145	0.061	5.00816e-15	control	PCTS2
Fam102a	1.94237e-19	0.250526	0.141	0.059	5.47593e-15	control	PCTS2
Gm20400	2.11673e-19	0.428488	0.238	0.128	5.96749e-15	control	PCTS2
Pard3	2.20281e-19	0.4499	0.406	0.277	6.21017e-15	control	PCTS2
Defb1	2.32259e-19	-0.609967	0.196	0.348	6.54785e-15	control	PCTS2
Zfyve1	2.35092e-19	0.29111	0.157	0.069	6.62771e-15	control	PCTS2
Dpf3	2.50346e-19	0.241339	0.138	0.057	7.05775e-15	control	PCTS2
Mapt	2.55116e-19	0.430739	0.316	0.188	7.19224e-15	control	PCTS2
Kazn	2.67205e-19	0.34016	0.177	0.083	7.53304e-15	control	PCTS2
Ror1	2.68341e-19	0.504088	0.314	0.194	7.56506e-15	control	PCTS2
Pkp4	2.89284e-19	0.445702	0.587	0.471	8.15548e-15	control	PCTS2
4732471J01Rik	2.90697e-19	0.268428	0.159	0.07	8.19534e-15	control	PCTS2
Fbxo34	2.91908e-19	0.238291	0.117	0.045	8.22946e-15	control	PCTS2
Pik3c2g	2.92992e-19	0.493295	0.318	0.2	8.26003e-15	control	PCTS2
Tsc22d3	2.95218e-19	0.32112	0.186	0.089	8.32277e-15	control	PCTS2
2023-03-01	3.08259e-19	0.270471	0.119	0.046	8.69044e-15	control	PCTS2
Med15	3.19544e-19	0.29293	0.156	0.069	9.00858e-15	control	PCTS2
Rbsn	3.25097e-19	0.241096	0.113	0.042	9.16514e-15	control	PCTS2
Fnbp4	3.70522e-19	0.367034	0.205	0.103	1.04458e-14	control	PCTS2
Cdcp1	4.88898e-19	0.244125	0.133	0.054	1.3783e-14	control	PCTS2
Sfxn5	4.92703e-19	0.254634	0.148	0.064	1.38903e-14	control	PCTS2
Sfswap	5.00533e-19	0.271216	0.19	0.091	1.4111e-14	control	PCTS2
Cdc42bpb	5.10231e-19	0.294714	0.172	0.08	1.43844e-14	control	PCTS2
Bcl2l1	5.84601e-19	0.431676	0.277	0.158	1.64811e-14	control	PCTS2
Noct	5.94835e-19	0.226212	0.129	0.052	1.67696e-14	control	PCTS2
Pxn	6.54217e-19	0.322344	0.173	0.081	1.84437e-14	control	PCTS2
Cox7a2	6.88599e-19	-0.539148	0.39	0.537	1.9413e-14	control	PCTS2
Prdx5	7.04406e-19	-0.487541	0.555	0.674	1.98586e-14	control	PCTS2
Vgll4	7.51603e-19	0.315001	0.169	0.078	2.11892e-14	control	PCTS2
Bcl6	8.08308e-19	0.335131	0.233	0.122	2.27878e-14	control	PCTS2
Etv1	8.55901e-19	0.348395	0.189	0.092	2.41296e-14	control	PCTS2
Rab40c	8.62737e-19	0.260203	0.106	0.039	2.43223e-14	control	PCTS2
Abr	9.72005e-19	0.337749	0.137	0.058	2.74028e-14	control	PCTS2
Ptk2b	1.0713e-18	0.322155	0.173	0.081	3.02021e-14	control	PCTS2
Dnajc11	1.08987e-18	0.236447	0.146	0.063	3.07255e-14	control	PCTS2
Clmn	1.10563e-18	0.398978	0.33	0.203	3.11699e-14	control	PCTS2
Vmp1	1.10691e-18	0.380202	0.382	0.244	3.12061e-14	control	PCTS2
Arl15	1.15079e-18	0.56101	0.527	0.417	3.24431e-14	control	PCTS2
Kcnma1	1.19612e-18	0.323997	0.116	0.045	3.3721e-14	control	PCTS2
Spink1	1.20002e-18	-0.468395	0.567	0.687	3.3831e-14	control	PCTS2
Dock5	1.20029e-18	0.320165	0.18	0.086	3.38385e-14	control	PCTS2
Kank1	1.23695e-18	0.356519	0.262	0.145	3.4872e-14	control	PCTS2
Cpq	1.24415e-18	0.421796	0.313	0.191	3.50752e-14	control	PCTS2
Ppp1r16b	1.31052e-18	0.415346	0.251	0.14	3.69463e-14	control	PCTS2
Hivep2	1.38616e-18	0.489602	0.343	0.219	3.90788e-14	control	PCTS2
Pnpla7	1.50314e-18	0.215367	0.106	0.039	4.23764e-14	control	PCTS2
Car2	1.5742e-18	-0.566236	0.356	0.492	4.438e-14	control	PCTS2
Clcn7	1.70063e-18	0.228296	0.107	0.04	4.7944e-14	control	PCTS2
Mtmr12	1.70397e-18	0.299769	0.215	0.11	4.80384e-14	control	PCTS2
Gm49797	1.82242e-18	0.29203	0.158	0.071	5.13778e-14	control	PCTS2
1600020E01Rik	1.85191e-18	0.249364	0.103	0.038	5.2209e-14	control	PCTS2
Gk5	1.99517e-18	0.298263	0.182	0.087	5.62478e-14	control	PCTS2
Mprip	2.02907e-18	0.380655	0.315	0.187	5.72037e-14	control	PCTS2
Spen	2.14994e-18	0.272153	0.188	0.091	6.0611e-14	control	PCTS2
Mapk4	2.25861e-18	0.316129	0.173	0.081	6.36748e-14	control	PCTS2
Meis2	2.50247e-18	-0.413332	0.49	0.646	7.05497e-14	control	PCTS2
AU040320	2.57149e-18	0.299849	0.175	0.083	7.24953e-14	control	PCTS2
Hnf4g	2.91179e-18	0.405242	0.278	0.162	8.20891e-14	control	PCTS2
Secisbp2	3.07121e-18	0.299838	0.16	0.074	8.65834e-14	control	PCTS2
Slc17a1	3.10044e-18	0.447521	0.527	0.41	8.74076e-14	control	PCTS2
Sirt7	3.3034e-18	0.266997	0.105	0.039	9.31296e-14	control	PCTS2
Ccdc148	3.43362e-18	0.349409	0.156	0.071	9.68008e-14	control	PCTS2
Zfp236	3.55517e-18	0.283543	0.191	0.094	1.00227e-13	control	PCTS2
Magi1	4.14068e-18	0.461768	0.456	0.328	1.16734e-13	control	PCTS2
Dhdds	4.38325e-18	0.217421	0.157	0.07	1.23572e-13	control	PCTS2
Fars2	4.38919e-18	0.395085	0.332	0.203	1.2374e-13	control	PCTS2
Sipa1l1	4.60156e-18	0.43665	0.355	0.229	1.29727e-13	control	PCTS2
Cox7b	5.31879e-18	-0.494253	0.412	0.552	1.49947e-13	control	PCTS2
Dido1	5.52607e-18	0.361371	0.242	0.132	1.55791e-13	control	PCTS2
Smurf1	5.85194e-18	0.224951	0.116	0.046	1.64978e-13	control	PCTS2
Cndp1	5.9699e-18	0.333336	0.161	0.076	1.68303e-13	control	PCTS2
Acsm1	6.38561e-18	0.391008	0.301	0.179	1.80023e-13	control	PCTS2
Gulp1	6.50438e-18	-0.5241	0.129	0.26	1.83371e-13	control	PCTS2
Ndufa4	6.61081e-18	-0.40343	0.571	0.699	1.86372e-13	control	PCTS2
Phf12	6.72095e-18	0.308016	0.195	0.098	1.89477e-13	control	PCTS2
Tmcc3	6.97316e-18	0.425063	0.26	0.146	1.96587e-13	control	PCTS2
Sgms1	7.40962e-18	0.422411	0.363	0.236	2.08892e-13	control	PCTS2
Atf1	8.78922e-18	0.28733	0.146	0.065	2.47786e-13	control	PCTS2
Uqcrq	8.95234e-18	-0.50549	0.392	0.544	2.52384e-13	control	PCTS2
Cul4a	8.9784e-18	0.296745	0.204	0.104	2.53119e-13	control	PCTS2
Tcf7l2	9.57249e-18	0.381446	0.274	0.157	2.69868e-13	control	PCTS2
Mturn	9.74026e-18	0.212692	0.15	0.067	2.74597e-13	control	PCTS2
Ankrd11	9.80179e-18	0.369981	0.38	0.246	2.76332e-13	control	PCTS2
Hdac4	1.00425e-17	0.267357	0.153	0.069	2.83119e-13	control	PCTS2
Ptpn3	1.01926e-17	0.351481	0.184	0.091	2.87351e-13	control	PCTS2
Lin52	1.04226e-17	0.466899	0.304	0.183	2.93834e-13	control	PCTS2
Zfp827	1.04281e-17	0.344644	0.171	0.082	2.9399e-13	control	PCTS2
Hspa8	1.04609e-17	-0.374184	0.709	0.792	2.94915e-13	control	PCTS2
Baz2a	1.05698e-17	0.267502	0.179	0.086	2.97985e-13	control	PCTS2
0610040J01Rik	1.08098e-17	0.36455	0.232	0.126	3.04751e-13	control	PCTS2
Evc	1.19331e-17	0.358925	0.19	0.095	3.36417e-13	control	PCTS2
Supt20	1.22419e-17	0.300075	0.209	0.108	3.45122e-13	control	PCTS2
Mau2	1.27711e-17	0.240518	0.139	0.061	3.60043e-13	control	PCTS2
Tubgcp3	1.35906e-17	0.202379	0.103	0.039	3.83146e-13	control	PCTS2
Fbln5	1.43544e-17	-0.509341	0.246	0.395	4.04678e-13	control	PCTS2
Ctdspl	1.44731e-17	0.413613	0.253	0.144	4.08024e-13	control	PCTS2
Atp5g1	1.56155e-17	-0.552253	0.28	0.43	4.40232e-13	control	PCTS2
Stk24	1.73253e-17	0.267864	0.141	0.062	4.88434e-13	control	PCTS2
B4galnt3	1.75017e-17	0.260918	0.128	0.054	4.93409e-13	control	PCTS2
2610037D02Rik	1.82567e-17	0.331495	0.176	0.086	5.14692e-13	control	PCTS2
Arfgef2	1.86771e-17	0.293565	0.207	0.107	5.26545e-13	control	PCTS2
Sdccag8	1.94662e-17	0.284674	0.199	0.101	5.48791e-13	control	PCTS2
Fbxo42	2.05662e-17	0.19126	0.126	0.052	5.79803e-13	control	PCTS2
Atp5l	2.06626e-17	-0.474874	0.479	0.61	5.82521e-13	control	PCTS2
Carmil1	2.08477e-17	0.353607	0.239	0.13	5.87738e-13	control	PCTS2
Gas2	2.10558e-17	0.392201	0.504	0.374	5.93604e-13	control	PCTS2
Prdx1	2.45944e-17	-0.4206	0.606	0.709	6.93365e-13	control	PCTS2
Pcx	2.49851e-17	0.414432	0.368	0.243	7.04379e-13	control	PCTS2
Gna12	2.68177e-17	0.330268	0.207	0.109	7.56046e-13	control	PCTS2
Clk2	2.68643e-17	0.224321	0.114	0.045	7.57358e-13	control	PCTS2
Nisch	2.77977e-17	0.387484	0.348	0.221	7.83674e-13	control	PCTS2
Lama3	2.82259e-17	0.307821	0.196	0.099	7.95744e-13	control	PCTS2
Gcn1	2.82662e-17	0.221543	0.152	0.069	7.9688e-13	control	PCTS2
Cyp7b1	2.93092e-17	-0.435145	0.244	0.395	8.26285e-13	control	PCTS2
Map2k6	3.11155e-17	0.370714	0.2	0.103	8.77209e-13	control	PCTS2
Tfeb	3.12161e-17	0.211324	0.103	0.039	8.80044e-13	control	PCTS2
Mtmr11	3.31365e-17	0.228425	0.132	0.057	9.34185e-13	control	PCTS2
Cobll1	3.41807e-17	0.441977	0.535	0.424	9.63622e-13	control	PCTS2
Mroh1	3.4948e-17	0.174077	0.102	0.038	9.85255e-13	control	PCTS2
Pim3	3.54382e-17	0.359273	0.203	0.106	9.99074e-13	control	PCTS2
Ranbp10	3.57072e-17	0.238889	0.141	0.063	1.00666e-12	control	PCTS2
Gm20342	3.67548e-17	0.259012	0.119	0.049	1.03619e-12	control	PCTS2
Dgkq	3.68645e-17	0.301149	0.129	0.056	1.03928e-12	control	PCTS2
Rnf111	3.7269e-17	0.308005	0.26	0.145	1.05069e-12	control	PCTS2
Zhx3	4.29062e-17	0.396711	0.342	0.221	1.20961e-12	control	PCTS2
Rbm10	4.32521e-17	0.253091	0.141	0.063	1.21936e-12	control	PCTS2
Fam184a	4.37296e-17	0.183245	0.13	0.055	1.23282e-12	control	PCTS2
Polr3e	4.40317e-17	0.425158	0.236	0.133	1.24134e-12	control	PCTS2
Ppm1h	4.46449e-17	0.4169	0.32	0.201	1.25863e-12	control	PCTS2
Mark3	4.63327e-17	0.36219	0.414	0.277	1.30621e-12	control	PCTS2
Snrk	4.65153e-17	0.325364	0.235	0.129	1.31136e-12	control	PCTS2
Mal	4.93922e-17	-0.547968	0.17	0.307	1.39247e-12	control	PCTS2
Tesk2	4.97242e-17	0.208834	0.13	0.056	1.40182e-12	control	PCTS2
Chd9	5.04339e-17	0.430913	0.424	0.293	1.42183e-12	control	PCTS2
Uqcr10	5.21568e-17	-0.47362	0.386	0.533	1.4704e-12	control	PCTS2
Atxn1	5.38709e-17	0.455742	0.537	0.438	1.51873e-12	control	PCTS2
Lars2	5.45806e-17	-0.252102	0.877	0.928	1.53874e-12	control	PCTS2
Tanc2	6.27785e-17	0.481642	0.537	0.444	1.76985e-12	control	PCTS2
Zfp740	6.88553e-17	0.234449	0.122	0.052	1.94117e-12	control	PCTS2
Tns3	7.5142e-17	0.376597	0.299	0.184	2.1184e-12	control	PCTS2
Zfp704	9.59085e-17	0.333239	0.211	0.113	2.70385e-12	control	PCTS2
B2m	9.9727e-17	-0.51167	0.288	0.434	2.8115e-12	control	PCTS2
Smarca2	1.02571e-16	0.440068	0.504	0.393	2.89169e-12	control	PCTS2
Osbpl6	1.11613e-16	0.469833	0.472	0.357	3.14658e-12	control	PCTS2
Usp20	1.36897e-16	0.22492	0.123	0.052	3.8594e-12	control	PCTS2
Slc6a20b	1.39281e-16	0.369094	0.34	0.217	3.92662e-12	control	PCTS2
Slc13a1	1.42597e-16	0.568122	0.462	0.356	4.02009e-12	control	PCTS2
Ddx39b	1.62928e-16	0.332482	0.201	0.107	4.59325e-12	control	PCTS2
Atp5o	1.63676e-16	-0.497883	0.294	0.439	4.61436e-12	control	PCTS2
Myo1e	1.70101e-16	0.358752	0.228	0.127	4.79548e-12	control	PCTS2
Znrf1	1.72247e-16	0.296307	0.197	0.102	4.85599e-12	control	PCTS2
Zfp410	1.8242e-16	0.229555	0.131	0.057	5.14279e-12	control	PCTS2
Cdc14b	1.85392e-16	0.299603	0.172	0.085	5.22656e-12	control	PCTS2
Wdfy3	1.9113e-16	0.371558	0.503	0.383	5.38833e-12	control	PCTS2
Mthfs	2.00386e-16	0.196158	0.117	0.049	5.64928e-12	control	PCTS2
Gm32569	2.03042e-16	0.345618	0.201	0.106	5.72415e-12	control	PCTS2
mt-Nd1	2.03125e-16	-0.608624	0.168	0.298	5.72651e-12	control	PCTS2
D630045J12Rik	2.03616e-16	0.31714	0.243	0.136	5.74033e-12	control	PCTS2
Ckb	2.13057e-16	-0.566134	0.082	0.192	6.00649e-12	control	PCTS2
Hdac8	2.23494e-16	0.330002	0.252	0.144	6.30074e-12	control	PCTS2
Maml1	2.29113e-16	0.226466	0.128	0.056	6.45914e-12	control	PCTS2
Stxbp5l	2.30641e-16	0.370609	0.288	0.174	6.50222e-12	control	PCTS2
Rps15	2.39923e-16	-0.513175	0.34	0.481	6.7639e-12	control	PCTS2
Cd24a	2.45651e-16	-0.563892	0.104	0.219	6.92539e-12	control	PCTS2
Tfcp2	2.4622e-16	0.330456	0.185	0.095	6.94143e-12	control	PCTS2
Usp33	2.50924e-16	0.351846	0.25	0.143	7.07404e-12	control	PCTS2
Vps8	2.54203e-16	0.286082	0.189	0.097	7.1665e-12	control	PCTS2
Bmp6	2.64091e-16	0.368477	0.211	0.114	7.44526e-12	control	PCTS2
Lbr	3.2858e-16	0.271052	0.159	0.077	9.26333e-12	control	PCTS2
Ogt	3.42105e-16	0.329941	0.444	0.308	9.64462e-12	control	PCTS2
Tcf25	3.67834e-16	0.367154	0.31	0.192	1.037e-11	control	PCTS2
Vdr	3.98528e-16	0.354011	0.329	0.207	1.12353e-11	control	PCTS2
Mms19	4.26407e-16	0.232128	0.123	0.053	1.20213e-11	control	PCTS2
Galnt11	4.32529e-16	0.394285	0.47	0.339	1.21938e-11	control	PCTS2
Spred2	4.34308e-16	0.359263	0.208	0.111	1.2244e-11	control	PCTS2
Snd1	4.47484e-16	0.360918	0.276	0.166	1.26155e-11	control	PCTS2
Patj	4.65611e-16	0.388548	0.36	0.243	1.31265e-11	control	PCTS2
Smyd3	4.89459e-16	0.428665	0.307	0.193	1.37988e-11	control	PCTS2
Upb1	4.90722e-16	0.291455	0.254	0.147	1.38344e-11	control	PCTS2
Wdr20	5.09512e-16	0.323328	0.186	0.096	1.43642e-11	control	PCTS2
Fras1	5.24828e-16	0.393764	0.286	0.173	1.47959e-11	control	PCTS2
Rpl23	5.30597e-16	-0.440804	0.496	0.628	1.49586e-11	control	PCTS2
Ldc1	5.46404e-16	0.302568	0.161	0.079	1.54042e-11	control	PCTS2
Srcin1	6.11382e-16	0.266122	0.116	0.05	1.72361e-11	control	PCTS2
Wfdc2	6.52667e-16	-0.537191	0.111	0.229	1.84e-11	control	PCTS2
Tmem87a	6.78439e-16	0.295534	0.288	0.171	1.91266e-11	control	PCTS2
Dnajc6	6.79893e-16	0.314615	0.181	0.093	1.91675e-11	control	PCTS2
Clint1	7.20603e-16	0.388089	0.388	0.265	2.03152e-11	control	PCTS2
Metap1d	8.13372e-16	0.233803	0.165	0.081	2.29306e-11	control	PCTS2
Hsp90ab1	8.32368e-16	-0.408258	0.62	0.712	2.34661e-11	control	PCTS2
Scly	8.62404e-16	0.222913	0.15	0.071	2.43129e-11	control	PCTS2
Dnajc13	8.66029e-16	0.356165	0.377	0.249	2.44151e-11	control	PCTS2
Epg5	8.92022e-16	0.263261	0.127	0.057	2.51479e-11	control	PCTS2
Map7	9.37989e-16	0.36811	0.37	0.245	2.64438e-11	control	PCTS2
Ubac2	9.55955e-16	0.309152	0.228	0.126	2.69503e-11	control	PCTS2
Gpr107	9.63539e-16	0.219222	0.131	0.058	2.71641e-11	control	PCTS2
Gm37245	1.0549e-15	0.436629	0.255	0.153	2.97397e-11	control	PCTS2
Sestd1	1.10834e-15	0.330375	0.367	0.239	3.12463e-11	control	PCTS2
Epc1	1.14296e-15	0.321473	0.292	0.175	3.22224e-11	control	PCTS2
Iigp1	1.16968e-15	-0.528745	0.039	0.125	3.29756e-11	control	PCTS2
Ndel1	1.26276e-15	0.413544	0.324	0.209	3.55997e-11	control	PCTS2
Brd1	1.27276e-15	0.285557	0.197	0.104	3.58818e-11	control	PCTS2
Ip6k2	1.31061e-15	0.273028	0.154	0.075	3.69489e-11	control	PCTS2
Myo18a	1.31343e-15	0.306093	0.277	0.163	3.70281e-11	control	PCTS2
Kif16b	1.34399e-15	0.358424	0.326	0.206	3.78897e-11	control	PCTS2
Zswim6	1.38965e-15	0.389926	0.378	0.258	3.91771e-11	control	PCTS2
Acox3	1.42542e-15	0.347219	0.24	0.138	4.01856e-11	control	PCTS2
Srsf7	1.46343e-15	0.303398	0.21	0.116	4.1257e-11	control	PCTS2
Sgcz	1.50416e-15	-0.524587	0.099	0.208	4.24052e-11	control	PCTS2
Uqcrh	1.54735e-15	-0.490348	0.445	0.564	4.36229e-11	control	PCTS2
Rida	1.55151e-15	-0.431831	0.597	0.679	4.37401e-11	control	PCTS2
Kansl3	1.73653e-15	0.303231	0.18	0.093	4.89563e-11	control	PCTS2
Spata13	1.86765e-15	0.291847	0.203	0.108	5.26527e-11	control	PCTS2
Fbxw8	1.94428e-15	0.207222	0.127	0.057	5.48132e-11	control	PCTS2
Acot12	2.03536e-15	0.390755	0.348	0.234	5.73808e-11	control	PCTS2
Tmem87b	2.08064e-15	0.275693	0.211	0.115	5.86573e-11	control	PCTS2
2900026A02Rik	2.08329e-15	0.212111	0.117	0.051	5.87322e-11	control	PCTS2
Rps28	2.08515e-15	-0.516297	0.336	0.469	5.87845e-11	control	PCTS2
Eva1a	2.08932e-15	0.299798	0.21	0.114	5.89021e-11	control	PCTS2
Stat5b	2.09734e-15	0.297093	0.23	0.128	5.91282e-11	control	PCTS2
Pde4dip	2.15917e-15	0.339168	0.295	0.18	6.08712e-11	control	PCTS2
Clybl	2.18409e-15	0.37843	0.3	0.188	6.15739e-11	control	PCTS2
Atp5mpl	2.28766e-15	-0.488013	0.288	0.426	6.44936e-11	control	PCTS2
Klf12	2.3791e-15	0.383744	0.422	0.3	6.70717e-11	control	PCTS2
Sod1	2.39017e-15	-0.454145	0.471	0.596	6.73835e-11	control	PCTS2
Mapre2	2.42255e-15	0.289938	0.217	0.119	6.82964e-11	control	PCTS2
Gna14	2.65406e-15	0.31006	0.194	0.103	7.48231e-11	control	PCTS2
Klc1	2.72686e-15	0.246698	0.159	0.079	7.68757e-11	control	PCTS2
Stx5a	2.76015e-15	0.268865	0.157	0.077	7.78142e-11	control	PCTS2
Fmo5	3.06623e-15	0.301709	0.231	0.131	8.6443e-11	control	PCTS2
Bckdhb	3.09553e-15	0.416964	0.311	0.2	8.72692e-11	control	PCTS2
Ppp1r13b	3.22994e-15	0.218192	0.132	0.06	9.10584e-11	control	PCTS2
Esrra	3.2638e-15	0.30532	0.188	0.099	9.2013e-11	control	PCTS2
Gigyf1	3.35877e-15	0.207808	0.111	0.047	9.46904e-11	control	PCTS2
Slc20a2	3.54131e-15	0.282915	0.201	0.107	9.98366e-11	control	PCTS2
Rai14	3.58968e-15	0.306098	0.265	0.156	1.012e-10	control	PCTS2
Mir22hg	3.62989e-15	0.326374	0.239	0.136	1.02334e-10	control	PCTS2
Nfyc	3.63803e-15	0.350585	0.451	0.325	1.02563e-10	control	PCTS2
Acox1	3.67929e-15	0.310092	0.658	0.539	1.03726e-10	control	PCTS2
Uqcrb	4.20357e-15	-0.480179	0.301	0.438	1.18507e-10	control	PCTS2
Phyhd1	4.31228e-15	0.195415	0.158	0.077	1.21572e-10	control	PCTS2
Pi4kb	4.41485e-15	0.232267	0.136	0.063	1.24464e-10	control	PCTS2
Tet3	4.78366e-15	0.27932	0.166	0.085	1.34861e-10	control	PCTS2
Brd4	5.03261e-15	0.323739	0.338	0.221	1.41879e-10	control	PCTS2
Slc22a22	5.07411e-15	0.265867	0.204	0.111	1.43049e-10	control	PCTS2
Narf	5.11857e-15	0.242661	0.135	0.063	1.44303e-10	control	PCTS2
Bach2	5.39663e-15	0.392704	0.247	0.145	1.52142e-10	control	PCTS2
Pip5k1a	5.47417e-15	0.250374	0.169	0.086	1.54328e-10	control	PCTS2
Romo1	6.073e-15	-0.499157	0.158	0.281	1.7121e-10	control	PCTS2
Numa1	6.43242e-15	0.289432	0.226	0.129	1.81343e-10	control	PCTS2
Stxbp4	7.06192e-15	0.280783	0.236	0.135	1.9909e-10	control	PCTS2
Helz	7.10455e-15	0.264959	0.234	0.133	2.00292e-10	control	PCTS2
Appl2	7.53402e-15	0.237567	0.116	0.051	2.12399e-10	control	PCTS2
Otulin	7.55757e-15	0.21765	0.133	0.062	2.13063e-10	control	PCTS2
Dvl1	7.65509e-15	0.252954	0.136	0.064	2.15812e-10	control	PCTS2
Klf13	7.88218e-15	0.295836	0.167	0.086	2.22215e-10	control	PCTS2
Acad10	7.90575e-15	0.233419	0.141	0.067	2.22879e-10	control	PCTS2
Zfp384	7.92262e-15	0.183848	0.119	0.052	2.23355e-10	control	PCTS2
Atxn7	9.51285e-15	0.326413	0.342	0.224	2.68186e-10	control	PCTS2
Abcc2	9.90483e-15	0.429414	0.512	0.409	2.79237e-10	control	PCTS2
A330023F24Rik	1.02676e-14	0.284425	0.245	0.143	2.89465e-10	control	PCTS2
Cep128	1.07279e-14	0.242365	0.108	0.046	3.02442e-10	control	PCTS2
Camk2g	1.10845e-14	0.198014	0.124	0.056	3.12495e-10	control	PCTS2
Zfp407	1.13166e-14	0.350806	0.331	0.214	3.19038e-10	control	PCTS2
Rabl6	1.14659e-14	0.264942	0.199	0.108	3.23246e-10	control	PCTS2
Hsp90aa1	1.18366e-14	-0.421444	0.452	0.574	3.33697e-10	control	PCTS2
Slc39a14	1.20581e-14	0.250006	0.188	0.1	3.39943e-10	control	PCTS2
Nploc4	1.21058e-14	0.276415	0.169	0.087	3.41286e-10	control	PCTS2
Smo	1.22591e-14	0.221078	0.132	0.062	3.45609e-10	control	PCTS2
Ly6a	1.25082e-14	-0.525421	0.268	0.403	3.52631e-10	control	PCTS2
Stk38	1.25692e-14	0.270012	0.207	0.115	3.54352e-10	control	PCTS2
Ncoa3	1.35302e-14	0.327105	0.314	0.198	3.81443e-10	control	PCTS2
Pkm	1.35683e-14	-0.510485	0.105	0.215	3.82518e-10	control	PCTS2
Uqcr11	1.40805e-14	-0.434658	0.373	0.522	3.96959e-10	control	PCTS2
S100a6	1.42492e-14	-0.536255	0.116	0.227	4.01712e-10	control	PCTS2
Itsn1	1.50282e-14	0.216257	0.144	0.069	4.23676e-10	control	PCTS2
Actg1	1.50531e-14	-0.457505	0.37	0.511	4.24378e-10	control	PCTS2
Kmt2d	1.52085e-14	0.241337	0.135	0.064	4.28757e-10	control	PCTS2
Kif13b	1.55312e-14	0.305726	0.241	0.14	4.37857e-10	control	PCTS2
Stx16	1.5774e-14	0.321479	0.27	0.164	4.44699e-10	control	PCTS2
Ube4b	1.62173e-14	0.303451	0.231	0.13	4.57197e-10	control	PCTS2
Ttc17	1.64737e-14	0.228071	0.166	0.084	4.64427e-10	control	PCTS2
Srrm1	1.68523e-14	0.315012	0.273	0.165	4.75101e-10	control	PCTS2
Srcap	1.69088e-14	0.292184	0.236	0.136	4.76694e-10	control	PCTS2
Mark2	1.79633e-14	0.331682	0.301	0.19	5.06422e-10	control	PCTS2
P2rx4	1.80441e-14	0.200311	0.109	0.047	5.08701e-10	control	PCTS2
Aass	1.84531e-14	0.337656	0.508	0.397	5.2023e-10	control	PCTS2
Fam193a	2.01374e-14	0.342678	0.311	0.198	5.67713e-10	control	PCTS2
Acadm	2.03173e-14	-0.365381	0.647	0.721	5.72785e-10	control	PCTS2
Por	2.04406e-14	0.339947	0.306	0.194	5.76263e-10	control	PCTS2
Acyp2	2.05517e-14	0.351181	0.336	0.222	5.79392e-10	control	PCTS2
Gnas	2.09152e-14	-0.387059	0.616	0.696	5.89641e-10	control	PCTS2
Dis3l2	2.11814e-14	0.358824	0.247	0.148	5.97147e-10	control	PCTS2
BC035947	2.15262e-14	0.275614	0.163	0.084	6.06866e-10	control	PCTS2
Calb1	2.15611e-14	-0.424286	0.291	0.433	6.0785e-10	control	PCTS2
5330438D12Rik	2.17893e-14	0.216366	0.119	0.054	6.14285e-10	control	PCTS2
Als2	2.25567e-14	0.201226	0.163	0.082	6.35917e-10	control	PCTS2
Cabcoco1	2.33179e-14	0.325393	0.128	0.06	6.57379e-10	control	PCTS2
Pcbp3	2.48251e-14	0.339582	0.21	0.118	6.99869e-10	control	PCTS2
Mertk	2.48286e-14	0.347284	0.332	0.216	6.99968e-10	control	PCTS2
Rpl38	2.56227e-14	-0.453787	0.393	0.53	7.22355e-10	control	PCTS2
Camk1d	2.57176e-14	-0.154574	0.983	0.998	7.2503e-10	control	PCTS2
Galc	2.68866e-14	0.308792	0.181	0.097	7.57988e-10	control	PCTS2
E130102H24Rik	2.78771e-14	0.234427	0.153	0.076	7.85911e-10	control	PCTS2
St3gal3	2.87979e-14	0.258556	0.189	0.101	8.1187e-10	control	PCTS2
Map3k5	2.89548e-14	0.372916	0.34	0.226	8.16295e-10	control	PCTS2
Fhl1	2.91518e-14	0.380814	0.319	0.209	8.21847e-10	control	PCTS2
Trit1	2.95497e-14	0.195687	0.113	0.049	8.33065e-10	control	PCTS2
Sipa1l3	3.04915e-14	0.224673	0.159	0.08	8.59615e-10	control	PCTS2
Dock8	3.06407e-14	0.331615	0.289	0.181	8.63823e-10	control	PCTS2
Sec24a	3.21785e-14	0.283473	0.254	0.15	9.07176e-10	control	PCTS2
Rubcn	3.29454e-14	0.236627	0.119	0.054	9.28798e-10	control	PCTS2
Cnst	3.38921e-14	0.189874	0.1	0.042	9.55486e-10	control	PCTS2
Setbp1	3.44047e-14	0.415192	0.407	0.297	9.69936e-10	control	PCTS2
Pax8	3.47256e-14	0.38281	0.361	0.249	9.78985e-10	control	PCTS2
Prorp	3.55829e-14	0.184226	0.105	0.045	1.00315e-09	control	PCTS2
Rsad2	3.60785e-14	-0.496336	0.113	0.222	1.01712e-09	control	PCTS2
Trim41	3.74848e-14	0.191837	0.107	0.046	1.05677e-09	control	PCTS2
Ptpn1	3.78209e-14	0.168346	0.143	0.069	1.06625e-09	control	PCTS2
Zfc3h1	3.79734e-14	0.2702	0.255	0.151	1.07055e-09	control	PCTS2
Pcf11	3.82602e-14	0.278538	0.242	0.142	1.07863e-09	control	PCTS2
Dnase1	3.89159e-14	-0.537104	0.254	0.37	1.09712e-09	control	PCTS2
Phactr4	3.99392e-14	0.301468	0.225	0.128	1.12597e-09	control	PCTS2
Tpt1	4.0646e-14	-0.295905	0.712	0.811	1.14589e-09	control	PCTS2
Ikbkb	4.2204e-14	0.273371	0.156	0.079	1.18981e-09	control	PCTS2
Ptprg	4.25541e-14	0.399087	0.576	0.484	1.19968e-09	control	PCTS2
Nek1	4.32469e-14	0.254977	0.165	0.086	1.21922e-09	control	PCTS2
Taok2	4.47262e-14	0.189511	0.111	0.049	1.26092e-09	control	PCTS2
5031425E22Rik	4.62278e-14	0.303489	0.337	0.218	1.30326e-09	control	PCTS2
Serpina1f	4.6456e-14	-0.47432	0.026	0.1	1.30969e-09	control	PCTS2
Scd1	4.75714e-14	-0.51885	0.055	0.142	1.34113e-09	control	PCTS2
Fbxo36	4.81805e-14	0.189935	0.107	0.046	1.3583e-09	control	PCTS2
Hpcal1	4.93439e-14	0.24735	0.167	0.086	1.3911e-09	control	PCTS2
Ice1	4.94182e-14	0.218195	0.122	0.056	1.3932e-09	control	PCTS2
Tbk1	5.2077e-14	0.232525	0.159	0.082	1.46816e-09	control	PCTS2
Ube2g1	5.3505e-14	0.268505	0.31	0.196	1.50841e-09	control	PCTS2
Akap8	5.36365e-14	0.269056	0.154	0.078	1.51212e-09	control	PCTS2
Castor2	5.53469e-14	0.232114	0.206	0.114	1.56034e-09	control	PCTS2
Plvap	5.75667e-14	-0.485852	0.127	0.241	1.62292e-09	control	PCTS2
Aig1	5.83277e-14	0.260418	0.266	0.161	1.64438e-09	control	PCTS2
Msh3	5.95515e-14	0.266996	0.157	0.08	1.67887e-09	control	PCTS2
Syt14	6.07523e-14	0.228523	0.146	0.072	1.71273e-09	control	PCTS2
Glis2	6.26326e-14	0.247165	0.205	0.115	1.76574e-09	control	PCTS2
D430042O09Rik	6.30054e-14	0.193182	0.125	0.058	1.77625e-09	control	PCTS2
Nos1ap	6.44847e-14	0.272951	0.223	0.128	1.81795e-09	control	PCTS2
Fmn1	6.49348e-14	0.331682	0.382	0.264	1.83064e-09	control	PCTS2
Dazap1	6.61161e-14	0.248265	0.167	0.088	1.86395e-09	control	PCTS2
Rab3ip	6.71419e-14	0.271064	0.401	0.273	1.89287e-09	control	PCTS2
Atad3a	6.73277e-14	0.231412	0.138	0.067	1.8981e-09	control	PCTS2
Stx18	6.73556e-14	0.192222	0.143	0.07	1.89889e-09	control	PCTS2
Ndufb7	6.9072e-14	-0.505692	0.175	0.294	1.94728e-09	control	PCTS2
Ptpdc1	6.97737e-14	0.223076	0.118	0.054	1.96706e-09	control	PCTS2
Lpcat3	7.04429e-14	0.201559	0.164	0.084	1.98593e-09	control	PCTS2
Hnf4a	7.07873e-14	0.348215	0.404	0.288	1.99563e-09	control	PCTS2
Snx30	7.21221e-14	0.202264	0.112	0.049	2.03327e-09	control	PCTS2
Socs7	7.50353e-14	0.192714	0.126	0.059	2.1154e-09	control	PCTS2
Aff1	7.55854e-14	0.368414	0.346	0.233	2.1309e-09	control	PCTS2
Ppp1r37	7.73858e-14	0.209968	0.126	0.059	2.18166e-09	control	PCTS2
Ndufb1-ps	8.46842e-14	-0.511605	0.256	0.369	2.38742e-09	control	PCTS2
Erbb3	8.51451e-14	0.226076	0.103	0.044	2.40041e-09	control	PCTS2
Ndufa2	8.61232e-14	-0.467601	0.314	0.45	2.42799e-09	control	PCTS2
Cmtm4	8.89318e-14	0.229961	0.195	0.107	2.50716e-09	control	PCTS2
Rmnd1	9.02723e-14	0.2436	0.156	0.08	2.54496e-09	control	PCTS2
P3h2	9.05596e-14	0.425876	0.545	0.455	2.55306e-09	control	PCTS2
D1Ertd622e	9.45595e-14	0.220698	0.126	0.06	2.66582e-09	control	PCTS2
Rims2	9.46971e-14	0.344292	0.168	0.09	2.6697e-09	control	PCTS2
Mob2	9.5534e-14	0.234448	0.116	0.053	2.6933e-09	control	PCTS2
Atp5f1	9.80446e-14	-0.45963	0.473	0.574	2.76407e-09	control	PCTS2
Slf2	9.98695e-14	0.244316	0.175	0.093	2.81552e-09	control	PCTS2
Xpo6	1.03758e-13	0.215798	0.152	0.076	2.92515e-09	control	PCTS2
Git2	1.05964e-13	0.244282	0.154	0.078	2.98735e-09	control	PCTS2
Car15	1.06151e-13	-0.469643	0.122	0.234	2.99262e-09	control	PCTS2
Myo19	1.09703e-13	0.178809	0.108	0.047	3.09275e-09	control	PCTS2
Ube4a	1.10947e-13	0.257475	0.233	0.136	3.12782e-09	control	PCTS2
Uqcrfs1	1.12595e-13	-0.454656	0.325	0.459	3.17429e-09	control	PCTS2
Ncapd3	1.16218e-13	0.178327	0.1	0.042	3.2764e-09	control	PCTS2
Gripap1	1.18956e-13	0.199789	0.132	0.063	3.3536e-09	control	PCTS2
Svil	1.23172e-13	0.309058	0.23	0.136	3.47246e-09	control	PCTS2
Gatad2a	1.23276e-13	0.241269	0.199	0.11	3.47541e-09	control	PCTS2
Kalrn	1.23907e-13	0.29351	0.214	0.122	3.4932e-09	control	PCTS2
Mt1	1.31418e-13	-0.50872	0.11	0.214	3.70492e-09	control	PCTS2
Ptger3	1.31841e-13	-0.488408	0.107	0.208	3.71687e-09	control	PCTS2
Pkig	1.32308e-13	0.240485	0.169	0.089	3.73003e-09	control	PCTS2
Xpo7	1.37679e-13	0.303188	0.322	0.208	3.88144e-09	control	PCTS2
Macrod1	1.39886e-13	0.194839	0.161	0.083	3.94366e-09	control	PCTS2
Cog4	1.46236e-13	0.253727	0.164	0.087	4.12269e-09	control	PCTS2
Ndufc1	1.49567e-13	-0.510607	0.282	0.41	4.21658e-09	control	PCTS2
Uvrag	1.57652e-13	0.299173	0.285	0.178	4.44451e-09	control	PCTS2
Tsc1	1.63293e-13	0.232111	0.144	0.072	4.60356e-09	control	PCTS2
Cltrn	1.70526e-13	-0.330446	0.622	0.73	4.80747e-09	control	PCTS2
Btbd9	1.73409e-13	0.36074	0.289	0.185	4.88874e-09	control	PCTS2
Kif1b	1.76643e-13	0.280459	0.329	0.213	4.97992e-09	control	PCTS2
Nvl	1.77798e-13	0.217451	0.137	0.067	5.01249e-09	control	PCTS2
St6galnac2	1.80622e-13	0.228822	0.154	0.079	5.09211e-09	control	PCTS2
Susd6	1.91371e-13	0.333881	0.384	0.266	5.39513e-09	control	PCTS2
Ndufb8	1.95543e-13	-0.481717	0.267	0.39	5.51275e-09	control	PCTS2
Ube2e2	2.07599e-13	0.339735	0.278	0.177	5.85264e-09	control	PCTS2
Nt5c2	2.17826e-13	0.374679	0.33	0.223	6.14096e-09	control	PCTS2
Ip6k1	2.23989e-13	0.270069	0.208	0.119	6.31471e-09	control	PCTS2
Virma	2.24504e-13	0.230543	0.171	0.092	6.32922e-09	control	PCTS2
Rpl13	2.31773e-13	-0.421674	0.462	0.566	6.53416e-09	control	PCTS2
Phactr2	2.56823e-13	0.396205	0.422	0.309	7.24035e-09	control	PCTS2
Sec24b	2.5792e-13	0.225873	0.199	0.112	7.27128e-09	control	PCTS2
Rnf145	2.62329e-13	0.201318	0.178	0.096	7.39559e-09	control	PCTS2
Zcchc8	2.63646e-13	0.185283	0.143	0.071	7.43269e-09	control	PCTS2
Dtnbp1	2.64838e-13	0.26702	0.23	0.136	7.4663e-09	control	PCTS2
Kdm4a	2.70569e-13	0.195531	0.113	0.051	7.62788e-09	control	PCTS2
Map3k4	2.76348e-13	0.190193	0.131	0.064	7.7908e-09	control	PCTS2
Crot	2.88486e-13	-0.426953	0.467	0.568	8.13298e-09	control	PCTS2
Prrc2b	2.99349e-13	0.252712	0.216	0.124	8.43925e-09	control	PCTS2
Clk4	3.06013e-13	0.246831	0.234	0.138	8.62713e-09	control	PCTS2
Slc25a30	3.09138e-13	0.243272	0.235	0.138	8.71522e-09	control	PCTS2
Tmem51	3.10245e-13	0.19317	0.118	0.055	8.74643e-09	control	PCTS2
Prkg1	3.10752e-13	-0.256454	0.45	0.591	8.76072e-09	control	PCTS2
Kdm6b	3.16459e-13	0.249409	0.118	0.056	8.92161e-09	control	PCTS2
Prpf39	3.17273e-13	0.272063	0.228	0.136	8.94456e-09	control	PCTS2
Fancc	3.19818e-13	0.21787	0.109	0.049	9.0163e-09	control	PCTS2
Zfp710	3.22989e-13	0.258051	0.133	0.065	9.1057e-09	control	PCTS2
Mpv17l	3.24924e-13	-0.456699	0.499	0.59	9.16025e-09	control	PCTS2
Usp48	3.28695e-13	0.248742	0.161	0.085	9.26658e-09	control	PCTS2
Dlg5	3.45739e-13	0.194583	0.125	0.06	9.74708e-09	control	PCTS2
Baz1b	3.51686e-13	0.228508	0.27	0.165	9.91474e-09	control	PCTS2
Ddi2	3.55929e-13	0.282203	0.295	0.187	1.00344e-08	control	PCTS2
0610005C13Rik	3.9271e-13	0.31716	0.318	0.211	1.10713e-08	control	PCTS2
Rab22a	3.93253e-13	0.241009	0.183	0.1	1.10866e-08	control	PCTS2
Son	4.09509e-13	0.291462	0.413	0.291	1.15449e-08	control	PCTS2
Nrf1	4.12808e-13	0.277216	0.226	0.132	1.16379e-08	control	PCTS2
Ppp4r1	4.1795e-13	0.246805	0.167	0.089	1.17828e-08	control	PCTS2
Adamts9	4.24827e-13	0.31461	0.278	0.174	1.19767e-08	control	PCTS2
Apex2	4.2691e-13	0.217853	0.178	0.096	1.20354e-08	control	PCTS2
Phyhipl	4.55499e-13	0.378274	0.424	0.322	1.28414e-08	control	PCTS2
Eefsec	4.65359e-13	0.188458	0.139	0.069	1.31194e-08	control	PCTS2
Smg5	4.67567e-13	0.16852	0.105	0.046	1.31816e-08	control	PCTS2
Ranbp9	4.71634e-13	0.284534	0.282	0.176	1.32963e-08	control	PCTS2
Hoxb6	4.89372e-13	0.192653	0.147	0.075	1.37964e-08	control	PCTS2
Fxr2	4.93371e-13	0.249869	0.13	0.064	1.39091e-08	control	PCTS2
Tbcd	4.94632e-13	0.184114	0.142	0.072	1.39447e-08	control	PCTS2
Gpam	5.04824e-13	0.260179	0.205	0.117	1.4232e-08	control	PCTS2
Acsm5	5.41288e-13	0.285182	0.22	0.13	1.526e-08	control	PCTS2
Cox8a	5.45396e-13	-0.360491	0.468	0.605	1.53758e-08	control	PCTS2
Slc25a3	5.57223e-13	-0.355663	0.574	0.668	1.57092e-08	control	PCTS2
Srsf2	5.67713e-13	0.323499	0.443	0.322	1.6005e-08	control	PCTS2
Bcl9	5.84615e-13	0.226971	0.113	0.052	1.64815e-08	control	PCTS2
Map3k7cl	6.23116e-13	0.208388	0.124	0.06	1.75669e-08	control	PCTS2
Tfec	6.25187e-13	0.190735	0.111	0.05	1.76253e-08	control	PCTS2
Slc25a21	6.37267e-13	0.439963	0.52	0.436	1.79658e-08	control	PCTS2
Dcun1d2	6.40587e-13	0.288508	0.173	0.095	1.80594e-08	control	PCTS2
Wipf2	6.49582e-13	0.175911	0.117	0.055	1.8313e-08	control	PCTS2
Dnajc7	6.57361e-13	0.185617	0.195	0.109	1.85323e-08	control	PCTS2
Rbm33	6.65791e-13	0.251146	0.238	0.143	1.877e-08	control	PCTS2
Slc25a4	6.71422e-13	-0.452619	0.272	0.393	1.89287e-08	control	PCTS2
Ttc19	6.87343e-13	0.216746	0.188	0.104	1.93776e-08	control	PCTS2
Atp5j	6.98959e-13	-0.48777	0.354	0.467	1.97051e-08	control	PCTS2
Slc25a13	6.99264e-13	0.309393	0.362	0.25	1.97136e-08	control	PCTS2
Raf1	7.04746e-13	0.233916	0.227	0.134	1.98682e-08	control	PCTS2
Dleu2	7.1031e-13	0.339644	0.462	0.346	2.0025e-08	control	PCTS2
Tln2	7.11869e-13	0.299727	0.351	0.239	2.0069e-08	control	PCTS2
Gramd3	7.38277e-13	0.28362	0.195	0.111	2.08135e-08	control	PCTS2
Spag9	7.4065e-13	0.320992	0.529	0.418	2.08804e-08	control	PCTS2
Lman2l	7.69898e-13	0.190434	0.114	0.053	2.1705e-08	control	PCTS2
Atp5c1	7.72151e-13	-0.518295	0.395	0.487	2.17685e-08	control	PCTS2
Ttyh2	7.79418e-13	0.199461	0.103	0.046	2.19733e-08	control	PCTS2
Ppp4r3a	8.13197e-13	0.261403	0.273	0.171	2.29257e-08	control	PCTS2
Myl6	8.33661e-13	-0.424323	0.416	0.533	2.35026e-08	control	PCTS2
Slc45a4	8.38828e-13	0.228706	0.104	0.047	2.36482e-08	control	PCTS2
Rps8	8.59798e-13	-0.452762	0.429	0.536	2.42394e-08	control	PCTS2
Irf2	8.74302e-13	0.224797	0.208	0.12	2.46483e-08	control	PCTS2
Ano6	8.97414e-13	0.296894	0.296	0.191	2.52999e-08	control	PCTS2
Sel1l3	8.99398e-13	0.221694	0.144	0.073	2.53558e-08	control	PCTS2
Dennd1a	9.20226e-13	0.356509	0.567	0.495	2.5943e-08	control	PCTS2
Rpl11	9.50923e-13	-0.478954	0.33	0.444	2.68084e-08	control	PCTS2
Tnrc18	9.83107e-13	0.273616	0.212	0.123	2.77157e-08	control	PCTS2
Herc4	1.0083e-12	0.301658	0.319	0.209	2.8426e-08	control	PCTS2
Fbxw7	1.04587e-12	0.225495	0.232	0.139	2.94852e-08	control	PCTS2
Rhobtb1	1.0851e-12	0.283066	0.234	0.141	3.05911e-08	control	PCTS2
Rnf216	1.09754e-12	0.319003	0.236	0.144	3.0942e-08	control	PCTS2
B4galt1	1.10707e-12	0.29218	0.2	0.114	3.12106e-08	control	PCTS2
Nelfb	1.11679e-12	0.19968	0.108	0.049	3.14847e-08	control	PCTS2
Lztr1	1.15655e-12	0.236369	0.155	0.081	3.26056e-08	control	PCTS2
Sympk	1.15656e-12	0.155238	0.11	0.05	3.26057e-08	control	PCTS2
Usp4	1.175e-12	0.210258	0.178	0.098	3.31255e-08	control	PCTS2
Slc18a1	1.1942e-12	0.47532	0.396	0.297	3.36668e-08	control	PCTS2
Prr14l	1.1961e-12	0.217913	0.198	0.112	3.37205e-08	control	PCTS2
Dalrd3	1.26713e-12	0.245551	0.122	0.06	3.5723e-08	control	PCTS2
Cpsf7	1.27434e-12	0.278548	0.182	0.103	3.59261e-08	control	PCTS2
Znrf3	1.28393e-12	0.248926	0.222	0.131	3.61966e-08	control	PCTS2
Dab2ip	1.32114e-12	0.17578	0.114	0.053	3.72457e-08	control	PCTS2
Smg6	1.33588e-12	0.360098	0.374	0.268	3.7661e-08	control	PCTS2
Scaf1	1.35141e-12	0.225021	0.107	0.049	3.80989e-08	control	PCTS2
Oxct1	1.35725e-12	-0.32912	0.703	0.76	3.82637e-08	control	PCTS2
Pdpk1	1.39661e-12	0.246011	0.232	0.139	3.93732e-08	control	PCTS2
Lama1	1.40989e-12	0.216279	0.128	0.063	3.97476e-08	control	PCTS2
Axin1	1.43216e-12	0.187175	0.112	0.052	4.03756e-08	control	PCTS2
Efl1	1.46458e-12	0.18916	0.131	0.065	4.12895e-08	control	PCTS2
Rnf214	1.5015e-12	0.198644	0.147	0.076	4.23303e-08	control	PCTS2
Pkd1	1.51456e-12	0.230554	0.121	0.059	4.26985e-08	control	PCTS2
Atp5h	1.51755e-12	-0.480392	0.328	0.44	4.27828e-08	control	PCTS2
Kdm2a	1.5225e-12	0.287451	0.322	0.212	4.29223e-08	control	PCTS2
Hlf	1.5234e-12	0.315468	0.296	0.192	4.29476e-08	control	PCTS2
Sostdc1	1.58242e-12	-0.461998	0.08	0.169	4.46117e-08	control	PCTS2
Slc6a19	1.61112e-12	0.378206	0.232	0.143	4.54206e-08	control	PCTS2
Mpped2	1.67238e-12	0.223885	0.163	0.087	4.71476e-08	control	PCTS2
Ctnnbl1	1.67802e-12	0.175685	0.101	0.045	4.73066e-08	control	PCTS2
Tmlhe	1.69161e-12	0.124234	0.135	0.067	4.76899e-08	control	PCTS2
Ino80	1.72223e-12	0.215434	0.23	0.136	4.8553e-08	control	PCTS2
Neu1	1.81098e-12	0.31595	0.304	0.202	5.10553e-08	control	PCTS2
Klk1	1.86955e-12	-0.328597	0.353	0.507	5.27064e-08	control	PCTS2
Ssbp3	2.13098e-12	0.239699	0.163	0.089	6.00766e-08	control	PCTS2
Ly6c1	2.13399e-12	-0.463654	0.08	0.171	6.01614e-08	control	PCTS2
Rps17	2.14302e-12	-0.433555	0.32	0.438	6.04161e-08	control	PCTS2
Smad4	2.21434e-12	0.250349	0.23	0.138	6.24266e-08	control	PCTS2
Nipsnap1	2.227e-12	0.254575	0.213	0.126	6.27835e-08	control	PCTS2
Chd2	2.31356e-12	0.326733	0.398	0.29	6.52239e-08	control	PCTS2
Trim25	2.32338e-12	0.23827	0.147	0.077	6.55008e-08	control	PCTS2
Rbm4	2.41069e-12	0.164474	0.128	0.063	6.79622e-08	control	PCTS2
Cpped1	2.41471e-12	0.252604	0.233	0.139	6.80754e-08	control	PCTS2
Tuft1	2.43335e-12	0.16099	0.126	0.062	6.86011e-08	control	PCTS2
Bcat1	2.44452e-12	-0.522032	0.103	0.195	6.89159e-08	control	PCTS2
Zbtb11	2.45696e-12	0.223906	0.17	0.094	6.92666e-08	control	PCTS2
Slc39a11	2.52329e-12	0.169857	0.109	0.05	7.11367e-08	control	PCTS2
Ptprj	2.5637e-12	0.327122	0.316	0.214	7.22759e-08	control	PCTS2
5730522E02Rik	2.59073e-12	0.265154	0.117	0.057	7.30378e-08	control	PCTS2
Hykk	2.62106e-12	0.29075	0.45	0.328	7.38929e-08	control	PCTS2
Vps13d	2.64729e-12	0.306043	0.323	0.217	7.46324e-08	control	PCTS2
Ppm1l	2.72298e-12	0.31254	0.2	0.116	7.67661e-08	control	PCTS2
Sdc2	2.76666e-12	0.309021	0.293	0.19	7.79977e-08	control	PCTS2
Mrps28	2.80846e-12	0.265099	0.164	0.09	7.91761e-08	control	PCTS2
Tbc1d22a	2.83677e-12	0.158079	0.113	0.053	7.99741e-08	control	PCTS2
Srsf11	3.00724e-12	0.247874	0.41	0.29	8.47802e-08	control	PCTS2
Cox6b1	3.05409e-12	-0.431987	0.398	0.509	8.6101e-08	control	PCTS2
Mgrn1	3.1672e-12	0.272641	0.209	0.123	8.92898e-08	control	PCTS2
Cst3	3.28016e-12	-0.448912	0.155	0.263	9.24742e-08	control	PCTS2
Pdss2	3.30592e-12	0.264736	0.225	0.135	9.32004e-08	control	PCTS2
Dlec1	3.3062e-12	0.240458	0.127	0.064	9.32084e-08	control	PCTS2
Plekhg3	3.31362e-12	0.208123	0.168	0.092	9.34176e-08	control	PCTS2
Gstt2	3.31551e-12	0.284677	0.289	0.187	9.34709e-08	control	PCTS2
Lrrc1	3.44265e-12	0.219629	0.138	0.071	9.70551e-08	control	PCTS2
Scaf4	3.48483e-12	0.21044	0.215	0.127	9.82443e-08	control	PCTS2
Ftx	3.4898e-12	0.23171	0.172	0.095	9.83844e-08	control	PCTS2
Ndufa11	3.51225e-12	-0.463627	0.11	0.207	9.90172e-08	control	PCTS2
Wwtr1	3.55513e-12	0.331326	0.322	0.219	1.00226e-07	control	PCTS2
Ganc	3.59017e-12	0.193744	0.122	0.06	1.01214e-07	control	PCTS2
Srsf4	3.6003e-12	0.253853	0.225	0.134	1.015e-07	control	PCTS2
Mdm4	3.63528e-12	0.226253	0.247	0.151	1.02486e-07	control	PCTS2
Ctps2	3.75622e-12	0.198427	0.142	0.073	1.05895e-07	control	PCTS2
Kansl1l	3.84808e-12	0.324076	0.564	0.48	1.08485e-07	control	PCTS2
Crkl	3.8619e-12	0.182025	0.13	0.065	1.08875e-07	control	PCTS2
Bicral	4.16904e-12	0.217854	0.168	0.092	1.17534e-07	control	PCTS2
Bcl7a	4.18555e-12	0.223771	0.217	0.127	1.17999e-07	control	PCTS2
Atp5md	4.19888e-12	-0.465567	0.295	0.412	1.18375e-07	control	PCTS2
mt-Nd4l	4.2554e-12	-0.447598	0.167	0.276	1.19968e-07	control	PCTS2
Atp5d	4.31227e-12	-0.424094	0.332	0.449	1.21572e-07	control	PCTS2
Tnks2	4.48673e-12	0.284858	0.389	0.277	1.2649e-07	control	PCTS2
Cryl1	4.48684e-12	0.316584	0.42	0.313	1.26493e-07	control	PCTS2
Napsa	4.49999e-12	-0.369926	0.498	0.608	1.26864e-07	control	PCTS2
Arid2	4.51991e-12	0.265673	0.273	0.174	1.27425e-07	control	PCTS2
Cobl	4.60167e-12	0.285325	0.224	0.135	1.2973e-07	control	PCTS2
Sil1	4.77217e-12	0.229704	0.196	0.112	1.34537e-07	control	PCTS2
Bcas3	4.77391e-12	0.370293	0.424	0.325	1.34586e-07	control	PCTS2
Usp53	4.80586e-12	0.242686	0.223	0.134	1.35487e-07	control	PCTS2
D630024D03Rik	4.89073e-12	0.181879	0.128	0.064	1.37879e-07	control	PCTS2
Kdm5b	4.94456e-12	0.220752	0.196	0.113	1.39397e-07	control	PCTS2
Rprd1a	5.05411e-12	0.196561	0.158	0.085	1.42485e-07	control	PCTS2
Nf2	5.0841e-12	0.213691	0.176	0.099	1.43331e-07	control	PCTS2
Klhl3	5.17666e-12	0.390945	0.196	0.118	1.45941e-07	control	PCTS2
Dusp1	5.57057e-12	0.331716	0.121	0.061	1.57046e-07	control	PCTS2
Ino80d	5.6066e-12	0.209536	0.241	0.146	1.58061e-07	control	PCTS2
Chd3	5.71342e-12	0.349855	0.37	0.266	1.61073e-07	control	PCTS2
Zfand3	6.57438e-12	0.309539	0.488	0.389	1.85345e-07	control	PCTS2
Stx6	6.6837e-12	0.231643	0.132	0.068	1.88427e-07	control	PCTS2
Pbld1	6.73401e-12	0.319246	0.322	0.219	1.89845e-07	control	PCTS2
Rpl4	6.80443e-12	-0.463135	0.25	0.365	1.91831e-07	control	PCTS2
Rreb1	6.85353e-12	0.282137	0.361	0.251	1.93215e-07	control	PCTS2
Ago2	6.9664e-12	0.202945	0.194	0.112	1.96397e-07	control	PCTS2
Armh3	6.98764e-12	0.218683	0.2	0.115	1.96996e-07	control	PCTS2
Dyrk1a	7.01386e-12	0.243875	0.291	0.186	1.97735e-07	control	PCTS2
Agfg2	7.45639e-12	0.182524	0.114	0.055	2.10211e-07	control	PCTS2
Arid4a	7.46221e-12	0.210709	0.222	0.132	2.10375e-07	control	PCTS2
Rps21	7.87831e-12	-0.418384	0.387	0.5	2.22105e-07	control	PCTS2
Gm13483	7.89403e-12	0.204441	0.141	0.073	2.22549e-07	control	PCTS2
Otud5	7.91563e-12	0.185314	0.113	0.054	2.23157e-07	control	PCTS2
E230016M11Rik	8.00144e-12	0.204456	0.108	0.051	2.25577e-07	control	PCTS2
Pyroxd2	8.09769e-12	0.261293	0.182	0.105	2.2829e-07	control	PCTS2
Btaf1	8.25138e-12	0.245702	0.263	0.165	2.32623e-07	control	PCTS2
Wdr70	8.36757e-12	0.199789	0.163	0.09	2.35899e-07	control	PCTS2
Thrap3	8.50155e-12	0.248951	0.277	0.176	2.39676e-07	control	PCTS2
Anxa11	9.34209e-12	0.214462	0.173	0.098	2.63372e-07	control	PCTS2
Ap3d1	9.40885e-12	0.179266	0.136	0.07	2.65254e-07	control	PCTS2
Zc3h12c	9.69425e-12	0.292447	0.229	0.141	2.733e-07	control	PCTS2
Phc2	9.92544e-12	0.198124	0.161	0.088	2.79818e-07	control	PCTS2
Rora	1.00916e-11	0.448674	0.541	0.47	2.84504e-07	control	PCTS2
Abcd4	1.02257e-11	0.194767	0.121	0.06	2.88284e-07	control	PCTS2
Stard13	1.02293e-11	0.322251	0.209	0.127	2.88383e-07	control	PCTS2
Pwwp2a	1.0579e-11	0.240233	0.218	0.131	2.98242e-07	control	PCTS2
Dmtn	1.06787e-11	0.228963	0.213	0.127	3.01053e-07	control	PCTS2
Creb3l2	1.07235e-11	0.242174	0.257	0.162	3.02318e-07	control	PCTS2
Snx24	1.08632e-11	0.236644	0.146	0.078	3.06256e-07	control	PCTS2
Ly6e	1.18677e-11	-0.424769	0.204	0.319	3.34573e-07	control	PCTS2
Invs	1.1889e-11	0.219851	0.186	0.107	3.35175e-07	control	PCTS2
Atxn2	1.19576e-11	0.314729	0.338	0.235	3.37109e-07	control	PCTS2
Ppcdc	1.22916e-11	0.16806	0.102	0.047	3.46524e-07	control	PCTS2
Pkd2	1.28325e-11	0.255645	0.391	0.277	3.61774e-07	control	PCTS2
Stk40	1.28742e-11	0.186698	0.147	0.078	3.6295e-07	control	PCTS2
Svep1	1.30358e-11	-0.442169	0.109	0.2	3.67505e-07	control	PCTS2
mt-Nd5	1.31486e-11	-0.37145	0.367	0.502	3.70685e-07	control	PCTS2
Epb41	1.33341e-11	0.335146	0.509	0.431	3.75916e-07	control	PCTS2
Bcr	1.36075e-11	0.199978	0.136	0.071	3.83621e-07	control	PCTS2
Cpeb2	1.40031e-11	0.27396	0.289	0.191	3.94775e-07	control	PCTS2
Sema3c	1.40832e-11	0.271824	0.296	0.199	3.97033e-07	control	PCTS2
Smg7	1.41844e-11	0.284911	0.323	0.217	3.99887e-07	control	PCTS2
Qrich1	1.44753e-11	0.227691	0.209	0.124	4.08088e-07	control	PCTS2
Ing4	1.46183e-11	0.202568	0.105	0.05	4.12118e-07	control	PCTS2
Hacd2	1.46467e-11	0.321503	0.314	0.214	4.12918e-07	control	PCTS2
Cdyl	1.46913e-11	0.179907	0.113	0.055	4.14177e-07	control	PCTS2
Stx3	1.51906e-11	0.208605	0.162	0.09	4.28252e-07	control	PCTS2
Slc15a2	1.5253e-11	0.305276	0.22	0.137	4.30014e-07	control	PCTS2
Sppl3	1.56788e-11	0.199641	0.248	0.152	4.42017e-07	control	PCTS2
Ndufa3	1.65209e-11	-0.450556	0.188	0.299	4.65757e-07	control	PCTS2
Trpm7	1.70144e-11	0.319399	0.509	0.406	4.7967e-07	control	PCTS2
Gpr137b	1.70501e-11	0.236223	0.237	0.147	4.80677e-07	control	PCTS2
Hmgxb3	1.71295e-11	0.178765	0.121	0.061	4.82915e-07	control	PCTS2
Pdxdc1	1.74756e-11	0.224158	0.248	0.154	4.92673e-07	control	PCTS2
Taok3	1.8207e-11	0.184955	0.169	0.094	5.13292e-07	control	PCTS2
Lonp2	1.8303e-11	0.269434	0.303	0.2	5.15997e-07	control	PCTS2
Actb	1.88157e-11	-0.311316	0.539	0.666	5.30451e-07	control	PCTS2
Safb	1.91043e-11	0.170239	0.167	0.093	5.38588e-07	control	PCTS2
Mdn1	1.95885e-11	0.149615	0.115	0.056	5.52238e-07	control	PCTS2
Calr	1.96724e-11	-0.448392	0.242	0.349	5.54603e-07	control	PCTS2
Pi4ka	2.02078e-11	0.288635	0.285	0.188	5.69697e-07	control	PCTS2
Il15ra	2.06872e-11	0.209321	0.137	0.072	5.83214e-07	control	PCTS2
Arid5b	2.1253e-11	0.344761	0.359	0.258	5.99166e-07	control	PCTS2
Hao2	2.13619e-11	-0.515282	0.104	0.188	6.02236e-07	control	PCTS2
Zfp787	2.13952e-11	0.206164	0.12	0.06	6.03174e-07	control	PCTS2
Piezo1	2.14024e-11	0.14697	0.114	0.055	6.03375e-07	control	PCTS2
Marcks	2.24175e-11	-0.475277	0.107	0.196	6.31995e-07	control	PCTS2
Sypl2	2.25916e-11	0.147128	0.139	0.072	6.36901e-07	control	PCTS2
Itpkb	2.2698e-11	0.315549	0.156	0.087	6.39901e-07	control	PCTS2
Ube2d1	2.3252e-11	0.178621	0.121	0.061	6.55521e-07	control	PCTS2
Fam107b	2.32971e-11	0.278752	0.24	0.151	6.56793e-07	control	PCTS2
Arhgap18	2.33467e-11	0.34664	0.324	0.224	6.5819e-07	control	PCTS2
Cox5b	2.35502e-11	-0.467593	0.27	0.383	6.63927e-07	control	PCTS2
Klf15	2.39238e-11	0.233895	0.114	0.057	6.74459e-07	control	PCTS2
Nck2	2.39642e-11	0.188197	0.139	0.073	6.75598e-07	control	PCTS2
Tle3	2.41963e-11	0.151194	0.139	0.073	6.82141e-07	control	PCTS2
Herc3	2.58351e-11	0.268092	0.244	0.153	7.28344e-07	control	PCTS2
Pias1	2.67404e-11	0.234538	0.294	0.193	7.53867e-07	control	PCTS2
Casc3	2.72424e-11	0.177926	0.119	0.06	7.68017e-07	control	PCTS2
Rlf	2.73703e-11	0.296498	0.255	0.162	7.71624e-07	control	PCTS2
Ncoa5	2.88477e-11	0.179669	0.139	0.074	8.13273e-07	control	PCTS2
Amacr	2.97206e-11	0.27614	0.382	0.275	8.37882e-07	control	PCTS2
Grtp1	3.013e-11	0.174733	0.12	0.061	8.49424e-07	control	PCTS2
Baiap2l1	3.09809e-11	0.2033	0.132	0.068	8.73415e-07	control	PCTS2
Nacc2	3.12785e-11	0.190637	0.114	0.056	8.81805e-07	control	PCTS2
Gtf2i	3.19049e-11	0.264639	0.331	0.223	8.99463e-07	control	PCTS2
Luc7l	3.26905e-11	0.204854	0.172	0.098	9.21611e-07	control	PCTS2
Osbpl2	3.28817e-11	0.187234	0.102	0.048	9.27001e-07	control	PCTS2
Zfp943	3.31025e-11	0.170192	0.104	0.049	9.33225e-07	control	PCTS2
Xpnpep3	3.37547e-11	0.15539	0.145	0.077	9.51613e-07	control	PCTS2
Ndufa1	3.51077e-11	-0.402736	0.25	0.362	9.89757e-07	control	PCTS2
Slc37a4	3.52045e-11	0.219758	0.157	0.087	9.92485e-07	control	PCTS2
Fbxw11	3.54476e-11	0.286947	0.314	0.212	9.9934e-07	control	PCTS2
Zfp869	3.58315e-11	0.170154	0.101	0.047	1.01016e-06	control	PCTS2
Agrn	3.6026e-11	0.197671	0.137	0.073	1.01565e-06	control	PCTS2
mt-Co3	3.6121e-11	-0.555537	0.175	0.277	1.01832e-06	control	PCTS2
Stk4	3.66504e-11	0.127585	0.116	0.058	1.03325e-06	control	PCTS2
Cep250	3.70635e-11	0.159006	0.102	0.048	1.04489e-06	control	PCTS2
Acp6	3.9401e-11	0.141795	0.12	0.06	1.11079e-06	control	PCTS2
Nupr1	4.00657e-11	-0.425214	0.036	0.102	1.12953e-06	control	PCTS2
Exosc10	4.05071e-11	0.158677	0.101	0.048	1.14198e-06	control	PCTS2
Afdn	4.13847e-11	0.262778	0.36	0.255	1.16672e-06	control	PCTS2
Ccdc171	4.19992e-11	0.195844	0.107	0.052	1.18404e-06	control	PCTS2
Zfp592	4.28062e-11	0.149323	0.183	0.104	1.20679e-06	control	PCTS2
Mdm2	4.38452e-11	0.208794	0.193	0.114	1.23608e-06	control	PCTS2
Srpk1	4.46333e-11	0.186331	0.163	0.092	1.2583e-06	control	PCTS2
Glb1	4.46627e-11	0.208791	0.244	0.154	1.25913e-06	control	PCTS2
Trpv4	4.58584e-11	0.234415	0.14	0.076	1.29284e-06	control	PCTS2
Bbs9	4.79693e-11	0.187811	0.168	0.095	1.35235e-06	control	PCTS2
Egfem1	4.91785e-11	-0.330667	0.103	0.192	1.38644e-06	control	PCTS2
Nfx1	4.97821e-11	0.177268	0.22	0.133	1.40346e-06	control	PCTS2
Dao	5.07818e-11	0.285383	0.347	0.243	1.43164e-06	control	PCTS2
D930016D06Rik	5.22877e-11	0.213596	0.19	0.111	1.47409e-06	control	PCTS2
Zfp942	5.30504e-11	0.149172	0.116	0.058	1.4956e-06	control	PCTS2
Dmxl2	5.30544e-11	0.191957	0.206	0.123	1.49571e-06	control	PCTS2
Wdr82	5.32209e-11	0.151092	0.131	0.068	1.5004e-06	control	PCTS2
Dip2b	5.38735e-11	0.208379	0.173	0.099	1.5188e-06	control	PCTS2
Lpin2	5.47349e-11	0.280112	0.291	0.192	1.54309e-06	control	PCTS2
Far1os	5.50885e-11	0.162328	0.135	0.071	1.55306e-06	control	PCTS2
Atg10	5.73886e-11	0.231595	0.214	0.13	1.6179e-06	control	PCTS2
Kat6b	5.90124e-11	0.230371	0.233	0.145	1.66368e-06	control	PCTS2
Uaca	6.31357e-11	0.194372	0.156	0.087	1.77992e-06	control	PCTS2
Impa1	6.51746e-11	0.200133	0.216	0.132	1.8374e-06	control	PCTS2
Slc12a6	6.54627e-11	0.295369	0.431	0.331	1.84552e-06	control	PCTS2
Nxf1	6.67806e-11	0.155206	0.113	0.056	1.88268e-06	control	PCTS2
Gpatch2	6.86331e-11	0.211342	0.21	0.126	1.9349e-06	control	PCTS2
Sfmbt1	6.89232e-11	0.184194	0.19	0.111	1.94308e-06	control	PCTS2
Snta1	7.19162e-11	0.129312	0.134	0.07	2.02746e-06	control	PCTS2
Stat3	7.67459e-11	0.187129	0.204	0.122	2.16362e-06	control	PCTS2
Akap1	7.83445e-11	0.169146	0.149	0.081	2.20869e-06	control	PCTS2
Fbxl20	7.94258e-11	0.207322	0.174	0.1	2.23917e-06	control	PCTS2
Crebzf	8.22148e-11	0.226129	0.148	0.082	2.3178e-06	control	PCTS2
Pcbp1	8.22761e-11	-0.461876	0.194	0.299	2.31953e-06	control	PCTS2
Fbxo7	8.68543e-11	0.212311	0.21	0.128	2.4486e-06	control	PCTS2
Yeats2	8.8883e-11	0.168597	0.162	0.092	2.50579e-06	control	PCTS2
Cd36	9.27439e-11	0.305667	0.439	0.336	2.61464e-06	control	PCTS2
Lmtk2	9.37564e-11	0.257236	0.212	0.13	2.64318e-06	control	PCTS2
Acss2	9.63543e-11	0.288777	0.371	0.264	2.71642e-06	control	PCTS2
Rpl24	9.81346e-11	-0.431608	0.343	0.451	2.76661e-06	control	PCTS2
Sertad2	9.87845e-11	0.225552	0.183	0.107	2.78493e-06	control	PCTS2
Ep400	1.00635e-10	0.220152	0.227	0.14	2.8371e-06	control	PCTS2
Glyctk	1.00679e-10	0.197898	0.164	0.094	2.83834e-06	control	PCTS2
Kdr	1.03132e-10	-0.448471	0.144	0.237	2.90749e-06	control	PCTS2
Aspa	1.05016e-10	0.308582	0.363	0.268	2.96062e-06	control	PCTS2
Tgs1	1.05215e-10	0.204437	0.129	0.068	2.96622e-06	control	PCTS2
Calm1	1.05256e-10	-0.462158	0.25	0.352	2.96739e-06	control	PCTS2
Iqsec1	1.06257e-10	0.249871	0.162	0.094	2.99559e-06	control	PCTS2
Lemd3	1.09713e-10	0.129496	0.156	0.086	3.09303e-06	control	PCTS2
Cat	1.11607e-10	-0.348067	0.605	0.683	3.14641e-06	control	PCTS2
Tbc1d9b	1.13186e-10	0.170355	0.109	0.054	3.19094e-06	control	PCTS2
Thada	1.1381e-10	0.262195	0.241	0.153	3.20854e-06	control	PCTS2
Stat6	1.14568e-10	0.143671	0.113	0.056	3.22991e-06	control	PCTS2
Txndc11	1.17686e-10	0.212019	0.199	0.118	3.3178e-06	control	PCTS2
Rsbn1l	1.17768e-10	0.214513	0.211	0.13	3.3201e-06	control	PCTS2
Ssbp2	1.17825e-10	0.2554	0.283	0.189	3.32174e-06	control	PCTS2
Esco1	1.1937e-10	0.185937	0.187	0.11	3.36528e-06	control	PCTS2
Rpl27	1.20177e-10	-0.406345	0.252	0.358	3.38803e-06	control	PCTS2
Rnf185	1.21926e-10	0.149087	0.125	0.065	3.43734e-06	control	PCTS2
Upf3b	1.2579e-10	0.228139	0.125	0.066	3.54628e-06	control	PCTS2
Ap4e1	1.32108e-10	0.120253	0.103	0.05	3.72438e-06	control	PCTS2
Slain2	1.32277e-10	0.190105	0.224	0.139	3.72916e-06	control	PCTS2
Tfap2b	1.33191e-10	-0.442926	0.068	0.141	3.75491e-06	control	PCTS2
Gria3	1.35154e-10	0.264975	0.243	0.155	3.81026e-06	control	PCTS2
Ppfia1	1.38508e-10	0.192837	0.222	0.136	3.90482e-06	control	PCTS2
Gmeb2	1.40624e-10	0.110519	0.112	0.056	3.96448e-06	control	PCTS2
Golga5	1.42063e-10	0.222624	0.143	0.079	4.00504e-06	control	PCTS2
Thrb	1.43709e-10	0.333724	0.466	0.377	4.05144e-06	control	PCTS2
Slc1a1	1.46133e-10	0.306554	0.333	0.237	4.11979e-06	control	PCTS2
Nsmce2	1.4687e-10	0.303163	0.308	0.209	4.14056e-06	control	PCTS2
Atp5j2	1.50669e-10	-0.43586	0.361	0.464	4.24767e-06	control	PCTS2
S100a1	1.50733e-10	-0.423631	0.142	0.235	4.24947e-06	control	PCTS2
Slc6a13	1.50773e-10	0.195414	0.116	0.06	4.25059e-06	control	PCTS2
Rint1	1.51344e-10	0.18514	0.113	0.057	4.26669e-06	control	PCTS2
Cpt1a	1.52136e-10	0.237377	0.32	0.218	4.28903e-06	control	PCTS2
Insr	1.52329e-10	0.270311	0.294	0.196	4.29447e-06	control	PCTS2
Alas1	1.55157e-10	0.217317	0.2	0.12	4.3742e-06	control	PCTS2
Ift81	1.55666e-10	0.163321	0.118	0.061	4.38853e-06	control	PCTS2
Camsap1	1.55926e-10	0.123452	0.103	0.05	4.39585e-06	control	PCTS2
Tra2b	1.58736e-10	0.201668	0.291	0.192	4.47508e-06	control	PCTS2
Samd4	1.59884e-10	0.342139	0.144	0.082	4.50744e-06	control	PCTS2
Tmem243	1.61944e-10	0.178028	0.153	0.085	4.56553e-06	control	PCTS2
Fubp1	1.65497e-10	0.238229	0.351	0.244	4.6657e-06	control	PCTS2
Golga4	1.66781e-10	0.251261	0.383	0.278	4.7019e-06	control	PCTS2
Asb3	1.69906e-10	0.169928	0.162	0.092	4.78999e-06	control	PCTS2
Klhl2	1.74316e-10	0.218509	0.191	0.115	4.91432e-06	control	PCTS2
Satb2	1.75545e-10	0.235251	0.206	0.126	4.94896e-06	control	PCTS2
Ndufa13	1.79236e-10	-0.442099	0.316	0.421	5.05302e-06	control	PCTS2
Cbfa2t2	1.86234e-10	0.201632	0.213	0.13	5.2503e-06	control	PCTS2
Ppp2r2d	1.89338e-10	0.191638	0.136	0.074	5.33781e-06	control	PCTS2
Wdr37	1.93159e-10	0.186181	0.193	0.116	5.44554e-06	control	PCTS2
Qser1	1.93357e-10	0.186764	0.168	0.097	5.45113e-06	control	PCTS2
Slc5a2	1.95104e-10	0.378842	0.293	0.208	5.50038e-06	control	PCTS2
Nsd3	1.96797e-10	0.256675	0.369	0.267	5.5481e-06	control	PCTS2
Galns	2.02639e-10	0.232	0.125	0.067	5.71279e-06	control	PCTS2
Sparc	2.03738e-10	-0.399937	0.207	0.314	5.74378e-06	control	PCTS2
Fam160a2	2.08715e-10	0.165954	0.124	0.065	5.88409e-06	control	PCTS2
Tbl1xr1	2.10979e-10	0.261195	0.268	0.178	5.94793e-06	control	PCTS2
Ubn2	2.13367e-10	0.281626	0.41	0.303	6.01525e-06	control	PCTS2
Pdpr	2.14362e-10	0.131908	0.116	0.059	6.04329e-06	control	PCTS2
Fbxw4	2.15712e-10	0.15071	0.102	0.05	6.08137e-06	control	PCTS2
Rpl18a	2.16867e-10	-0.373645	0.288	0.406	6.11392e-06	control	PCTS2
Nr1h4	2.23444e-10	0.422015	0.413	0.339	6.29933e-06	control	PCTS2
Slc9a3	2.25758e-10	0.275926	0.309	0.214	6.36457e-06	control	PCTS2
Dnajc22	2.32541e-10	0.164107	0.101	0.049	6.5558e-06	control	PCTS2
Hnrnpm	2.32955e-10	0.24413	0.295	0.199	6.56747e-06	control	PCTS2
Cramp1l	2.44016e-10	0.133856	0.134	0.072	6.87931e-06	control	PCTS2
Ccl25	2.45622e-10	0.165975	0.135	0.073	6.92459e-06	control	PCTS2
Ubap1	2.51377e-10	0.124039	0.15	0.083	7.08682e-06	control	PCTS2
Phf8	2.5885e-10	0.166649	0.168	0.096	7.29751e-06	control	PCTS2
Tpcn1	2.61843e-10	0.185849	0.17	0.099	7.38189e-06	control	PCTS2
Cachd1	2.61959e-10	0.228258	0.242	0.153	7.38514e-06	control	PCTS2
Acap2	2.62407e-10	0.19275	0.238	0.151	7.39776e-06	control	PCTS2
Stard5	2.64012e-10	0.189802	0.168	0.098	7.44302e-06	control	PCTS2
Cplane1	2.72329e-10	0.151927	0.139	0.076	7.6775e-06	control	PCTS2
Cdk7	2.72332e-10	0.118128	0.134	0.072	7.67757e-06	control	PCTS2
Mitf	2.75572e-10	0.210655	0.263	0.171	7.76893e-06	control	PCTS2
Snx6	3.004e-10	0.220063	0.292	0.196	8.46888e-06	control	PCTS2
Dipk1a	3.02063e-10	0.206503	0.13	0.07	8.51575e-06	control	PCTS2
Trpc4ap	3.02411e-10	0.174594	0.174	0.102	8.52556e-06	control	PCTS2
Sh3tc2	3.05169e-10	0.173447	0.154	0.087	8.60333e-06	control	PCTS2
Stx8	3.10426e-10	0.250429	0.214	0.132	8.75153e-06	control	PCTS2
Gbe1	3.12697e-10	0.230495	0.255	0.167	8.81555e-06	control	PCTS2
Acin1	3.13142e-10	0.210768	0.257	0.166	8.82811e-06	control	PCTS2
Zfp444	3.15464e-10	0.159257	0.14	0.077	8.89357e-06	control	PCTS2
D8Ertd738e	3.15599e-10	-0.431491	0.103	0.184	8.89737e-06	control	PCTS2
Mtmr10	3.20014e-10	0.145179	0.138	0.075	9.02183e-06	control	PCTS2
Lpar3	3.21219e-10	0.18934	0.136	0.074	9.05581e-06	control	PCTS2
Rpl19	3.24487e-10	-0.375056	0.386	0.502	9.14794e-06	control	PCTS2
Slc9a8	3.25422e-10	0.249502	0.23	0.145	9.1743e-06	control	PCTS2
Ift122	3.28208e-10	0.118866	0.126	0.066	9.25285e-06	control	PCTS2
Depdc1b	3.30789e-10	0.107983	0.122	0.063	9.32562e-06	control	PCTS2
Msantd2	3.43562e-10	0.196118	0.176	0.104	9.68571e-06	control	PCTS2
Gpc3	3.5151e-10	-0.441388	0.055	0.122	9.90977e-06	control	PCTS2
Msra	3.52229e-10	0.323066	0.414	0.325	9.93004e-06	control	PCTS2
Tango2	3.64686e-10	0.193799	0.187	0.111	1.02812e-05	control	PCTS2
Srpk2	3.70075e-10	0.210486	0.26	0.168	1.04332e-05	control	PCTS2
Fam171a1	3.7074e-10	0.224041	0.174	0.104	1.04519e-05	control	PCTS2
Zfyve26	3.70916e-10	0.132626	0.101	0.049	1.04569e-05	control	PCTS2
Rcor1	3.7359e-10	0.201862	0.259	0.168	1.05323e-05	control	PCTS2
Stt3b	3.74814e-10	0.186718	0.237	0.151	1.05668e-05	control	PCTS2
Ankrd12	3.76947e-10	0.222506	0.305	0.207	1.06269e-05	control	PCTS2
Cfl1	3.77651e-10	-0.388089	0.117	0.207	1.06467e-05	control	PCTS2
Snhg11	3.80708e-10	0.335195	0.317	0.231	1.07329e-05	control	PCTS2
Usp12	3.83966e-10	0.119754	0.13	0.07	1.08248e-05	control	PCTS2
Tulp4	3.87155e-10	0.22465	0.256	0.167	1.09147e-05	control	PCTS2
Pik3ca	3.92822e-10	0.267429	0.316	0.22	1.10744e-05	control	PCTS2
2700097O09Rik	4.04706e-10	0.127693	0.103	0.051	1.14095e-05	control	PCTS2
Tmem259	4.17989e-10	0.217758	0.167	0.098	1.1784e-05	control	PCTS2
Gtf3c2	4.2412e-10	0.173552	0.172	0.101	1.19568e-05	control	PCTS2
Phtf1	4.31865e-10	0.175424	0.108	0.055	1.21751e-05	control	PCTS2
Zc3h7b	4.38076e-10	0.188432	0.127	0.068	1.23502e-05	control	PCTS2
Chd1	4.51513e-10	0.209929	0.226	0.144	1.2729e-05	control	PCTS2
Faf2	4.58552e-10	0.150372	0.159	0.091	1.29275e-05	control	PCTS2
Ahctf1	4.59145e-10	0.203333	0.203	0.125	1.29442e-05	control	PCTS2
Tmem219	4.59479e-10	0.143702	0.12	0.063	1.29536e-05	control	PCTS2
Wwc2	4.71776e-10	0.318985	0.357	0.259	1.33003e-05	control	PCTS2
Zzef1	4.78473e-10	0.230782	0.21	0.132	1.34891e-05	control	PCTS2
Vipas39	4.78759e-10	0.163212	0.106	0.053	1.34972e-05	control	PCTS2
Zfp445	4.81422e-10	0.215172	0.25	0.161	1.35722e-05	control	PCTS2
Hmg20a	4.81571e-10	0.221445	0.234	0.15	1.35765e-05	control	PCTS2
Cnot10	4.92392e-10	0.140099	0.135	0.074	1.38815e-05	control	PCTS2
Dab1	4.9533e-10	0.221284	0.104	0.052	1.39643e-05	control	PCTS2
Mink1	5.036e-10	0.210078	0.139	0.078	1.41975e-05	control	PCTS2
Zbtb44	5.26244e-10	0.227751	0.25	0.163	1.48359e-05	control	PCTS2
Dcaf8	5.28989e-10	0.267399	0.318	0.222	1.49132e-05	control	PCTS2
Hoxb4	5.3668e-10	0.193863	0.106	0.054	1.51301e-05	control	PCTS2
Cpeb3	5.40435e-10	0.281719	0.531	0.447	1.52359e-05	control	PCTS2
Dusp16	5.46153e-10	0.239567	0.218	0.138	1.53972e-05	control	PCTS2
Dot1l	5.47642e-10	0.126414	0.103	0.051	1.54391e-05	control	PCTS2
Hectd4	5.48417e-10	0.161562	0.175	0.103	1.5461e-05	control	PCTS2
Nprl3	5.52435e-10	0.152566	0.101	0.05	1.55742e-05	control	PCTS2
Grpel2	5.52487e-10	0.152236	0.129	0.07	1.55757e-05	control	PCTS2
Urgcp	5.53732e-10	0.1742	0.186	0.111	1.56108e-05	control	PCTS2
Hoxa3	5.54635e-10	0.155688	0.11	0.056	1.56363e-05	control	PCTS2
Mknk2	5.59043e-10	0.248743	0.114	0.06	1.57605e-05	control	PCTS2
Ube3b	5.62581e-10	0.163655	0.13	0.07	1.58603e-05	control	PCTS2
Rev1	5.62668e-10	0.160034	0.183	0.109	1.58627e-05	control	PCTS2
Pcgf3	5.99079e-10	0.147978	0.157	0.089	1.68892e-05	control	PCTS2
Kdm3a	6.09495e-10	0.188421	0.167	0.098	1.71829e-05	control	PCTS2
Rps23	6.29074e-10	-0.394694	0.428	0.529	1.77349e-05	control	PCTS2
Dock1	6.51498e-10	0.279247	0.354	0.256	1.8367e-05	control	PCTS2
Parp4	6.74019e-10	0.176016	0.132	0.072	1.90019e-05	control	PCTS2
Pfkfb2	6.79789e-10	0.133418	0.111	0.057	1.91646e-05	control	PCTS2
Tbc1d1	6.83361e-10	0.264662	0.282	0.192	1.92653e-05	control	PCTS2
AI314278	6.9083e-10	0.263167	0.284	0.192	1.94759e-05	control	PCTS2
Jpx	7.28385e-10	0.158441	0.103	0.052	2.05346e-05	control	PCTS2
Skil	7.38583e-10	0.187133	0.181	0.109	2.08221e-05	control	PCTS2
Kdm3b	7.44936e-10	0.184262	0.189	0.115	2.10012e-05	control	PCTS2
Zkscan3	7.63426e-10	0.171119	0.241	0.154	2.15225e-05	control	PCTS2
Uap1	7.68581e-10	0.206533	0.162	0.094	2.16678e-05	control	PCTS2
B4galt5	7.73936e-10	0.279857	0.219	0.14	2.18188e-05	control	PCTS2
Limk2	7.98902e-10	0.149176	0.1	0.05	2.25226e-05	control	PCTS2
Stau2	8.04098e-10	0.202041	0.231	0.149	2.26691e-05	control	PCTS2
Rps26	8.14595e-10	-0.423086	0.216	0.32	2.29651e-05	control	PCTS2
Rps12	8.37323e-10	-0.409153	0.398	0.495	2.36058e-05	control	PCTS2
S100a11	8.40824e-10	-0.440391	0.132	0.217	2.37045e-05	control	PCTS2
Zfp609	8.54236e-10	0.17925	0.235	0.151	2.40826e-05	control	PCTS2
Hbs1l	8.55153e-10	0.182055	0.174	0.103	2.41085e-05	control	PCTS2
Rab3gap2	8.79737e-10	0.181668	0.133	0.074	2.48016e-05	control	PCTS2
Marf1	9.07301e-10	0.168589	0.164	0.096	2.55786e-05	control	PCTS2
Slc27a2	9.20037e-10	0.214779	0.849	0.793	2.59377e-05	control	PCTS2
Gm35188	9.49647e-10	0.196398	0.139	0.078	2.67724e-05	control	PCTS2
Dcbld1	9.54893e-10	0.199142	0.21	0.13	2.69204e-05	control	PCTS2
Aebp2	9.63038e-10	0.169568	0.192	0.116	2.715e-05	control	PCTS2
Gpx4	9.6499e-10	-0.326488	0.477	0.587	2.7205e-05	control	PCTS2
Gtf3c1	9.65614e-10	0.143874	0.186	0.112	2.72226e-05	control	PCTS2
2023-03-08	9.85063e-10	0.180194	0.249	0.161	2.77709e-05	control	PCTS2
Zfp810	9.9338e-10	0.147302	0.137	0.076	2.80054e-05	control	PCTS2
Pam	9.97921e-10	0.271583	0.448	0.35	2.81334e-05	control	PCTS2
Sash1	1.00038e-09	0.259249	0.311	0.216	2.82029e-05	control	PCTS2
Rabgef1	1.02926e-09	0.130686	0.115	0.06	2.90169e-05	control	PCTS2
Ammecr1l	1.04687e-09	0.150051	0.168	0.098	2.95133e-05	control	PCTS2
Eya3	1.06254e-09	0.160086	0.173	0.103	2.99551e-05	control	PCTS2
Nudcd3	1.06477e-09	0.198266	0.169	0.099	3.00179e-05	control	PCTS2
Cox10	1.06496e-09	0.134051	0.146	0.082	3.00233e-05	control	PCTS2
Snapc3	1.08902e-09	0.170958	0.206	0.128	3.07016e-05	control	PCTS2
Nhsl1	1.09144e-09	0.236408	0.232	0.149	3.07699e-05	control	PCTS2
Afap1	1.09454e-09	0.16186	0.142	0.079	3.08574e-05	control	PCTS2
Foxn2	1.13521e-09	0.172523	0.105	0.053	3.20038e-05	control	PCTS2
Ndufb9	1.1573e-09	-0.381587	0.356	0.456	3.26266e-05	control	PCTS2
Chrna4	1.1777e-09	0.223549	0.118	0.064	3.32017e-05	control	PCTS2
Tmem52b	1.1897e-09	-0.439762	0.139	0.225	3.354e-05	control	PCTS2
Tgfbrap1	1.19266e-09	0.153413	0.108	0.055	3.36235e-05	control	PCTS2
Hnrnph1	1.20045e-09	0.239354	0.336	0.239	3.38432e-05	control	PCTS2
4732440D04Rik	1.20349e-09	0.14504	0.101	0.051	3.39287e-05	control	PCTS2
Plekha5	1.20633e-09	0.255794	0.264	0.177	3.40089e-05	control	PCTS2
Nsf	1.21385e-09	0.171796	0.198	0.122	3.4221e-05	control	PCTS2
Ubr4	1.22858e-09	0.188926	0.186	0.114	3.46362e-05	control	PCTS2
Mettl8	1.24792e-09	0.114755	0.107	0.054	3.51813e-05	control	PCTS2
Sec61a2	1.28569e-09	0.197898	0.165	0.099	3.6246e-05	control	PCTS2
Iqsec2	1.32561e-09	0.174313	0.234	0.15	3.73715e-05	control	PCTS2
Tbc1d13	1.34068e-09	0.164229	0.145	0.082	3.77963e-05	control	PCTS2
4933434E20Rik	1.3656e-09	0.188055	0.151	0.087	3.8499e-05	control	PCTS2
Ppp6r3	1.40746e-09	0.210714	0.315	0.216	3.96792e-05	control	PCTS2
N4bp2	1.4201e-09	0.163164	0.132	0.073	4.00355e-05	control	PCTS2
Uimc1	1.42759e-09	0.172857	0.167	0.099	4.02466e-05	control	PCTS2
Fam133b	1.44665e-09	0.136666	0.153	0.087	4.07839e-05	control	PCTS2
R3hdm2	1.45581e-09	0.188363	0.293	0.198	4.10423e-05	control	PCTS2
Slc35d1	1.47505e-09	0.220843	0.202	0.126	4.15846e-05	control	PCTS2
Kpna4	1.47602e-09	0.208657	0.341	0.24	4.16118e-05	control	PCTS2
Gtpbp2	1.48862e-09	0.212209	0.101	0.051	4.19671e-05	control	PCTS2
Sh3d19	1.49131e-09	0.248066	0.366	0.273	4.2043e-05	control	PCTS2
Tmcc1	1.50494e-09	0.258119	0.368	0.269	4.24274e-05	control	PCTS2
Mcu	1.50614e-09	0.194539	0.205	0.128	4.2461e-05	control	PCTS2
Eif4g3	1.53634e-09	0.246185	0.431	0.337	4.33124e-05	control	PCTS2
Slc22a4	1.55082e-09	0.217072	0.173	0.105	4.37207e-05	control	PCTS2
Rufy1	1.57906e-09	0.116516	0.125	0.067	4.45168e-05	control	PCTS2
Ice2	1.57907e-09	0.182425	0.114	0.061	4.45172e-05	control	PCTS2
Gclc	1.58379e-09	-0.479794	0.456	0.519	4.46501e-05	control	PCTS2
Dglucy	1.58502e-09	0.197816	0.21	0.133	4.4685e-05	control	PCTS2
Senp2	1.58592e-09	0.169227	0.149	0.085	4.47103e-05	control	PCTS2
Rbks	1.58959e-09	0.148733	0.112	0.058	4.48136e-05	control	PCTS2
Ccs	1.59671e-09	0.232902	0.204	0.129	4.50146e-05	control	PCTS2
Prr14	1.60058e-09	0.16259	0.115	0.061	4.51236e-05	control	PCTS2
Rps27a	1.6258e-09	-0.339855	0.379	0.473	4.58345e-05	control	PCTS2
Phrf1	1.64601e-09	0.119746	0.111	0.057	4.64043e-05	control	PCTS2
Rpl12	1.67813e-09	-0.413437	0.22	0.317	4.73099e-05	control	PCTS2
Lpl	1.69232e-09	-0.318238	0.53	0.617	4.771e-05	control	PCTS2
Csnk1d	1.70815e-09	0.159247	0.167	0.099	4.81561e-05	control	PCTS2
Glg1	1.74046e-09	0.232701	0.338	0.239	4.9067e-05	control	PCTS2
Taz	1.78385e-09	0.172822	0.105	0.054	5.02902e-05	control	PCTS2
Rad17	1.83068e-09	0.147398	0.11	0.057	5.16105e-05	control	PCTS2
Ambra1	1.87604e-09	0.227357	0.342	0.248	5.28892e-05	control	PCTS2
H3f3b	1.89724e-09	-0.436744	0.291	0.383	5.3487e-05	control	PCTS2
Lrrfip2	1.89868e-09	0.212527	0.257	0.171	5.35277e-05	control	PCTS2
Usp10	1.9118e-09	0.153681	0.163	0.096	5.38975e-05	control	PCTS2
Usp37	1.94058e-09	0.167021	0.197	0.122	5.47087e-05	control	PCTS2
Cox16	1.94927e-09	0.244891	0.342	0.245	5.49537e-05	control	PCTS2
Rpl3	2.02951e-09	-0.398512	0.239	0.337	5.7216e-05	control	PCTS2
Zmym5	2.03135e-09	0.224273	0.256	0.171	5.72678e-05	control	PCTS2
Gprasp1	2.03215e-09	0.162852	0.198	0.122	5.72904e-05	control	PCTS2
Dync2h1	2.0553e-09	0.211214	0.224	0.144	5.79429e-05	control	PCTS2
Frrs1	2.05662e-09	0.189078	0.276	0.186	5.79804e-05	control	PCTS2
Khdc4	2.0726e-09	0.178915	0.245	0.159	5.84308e-05	control	PCTS2
Bicc1	2.09544e-09	0.257718	0.532	0.448	5.90747e-05	control	PCTS2
Ppp6r2	2.12245e-09	0.143839	0.132	0.073	5.98362e-05	control	PCTS2
Ifrd1	2.13126e-09	0.172504	0.164	0.098	6.00844e-05	control	PCTS2
Tmem106a	2.15259e-09	0.203682	0.175	0.107	6.06857e-05	control	PCTS2
Wdfy2	2.1544e-09	0.164033	0.176	0.106	6.07369e-05	control	PCTS2
Rbbp8	2.20137e-09	0.178495	0.217	0.139	6.2061e-05	control	PCTS2
Pak1	2.24171e-09	0.152243	0.175	0.104	6.31982e-05	control	PCTS2
Cuedc1	2.26422e-09	0.173108	0.104	0.054	6.38328e-05	control	PCTS2
Pax2	2.27289e-09	0.212246	0.227	0.147	6.40774e-05	control	PCTS2
Slc26a1	2.27328e-09	0.225055	0.13	0.074	6.40882e-05	control	PCTS2
Fbxo40	2.29954e-09	0.107319	0.11	0.057	6.48285e-05	control	PCTS2
Zmym2	2.31099e-09	0.215699	0.304	0.209	6.51513e-05	control	PCTS2
Mbd1	2.33101e-09	0.164622	0.103	0.053	6.57158e-05	control	PCTS2
Zfp871	2.36346e-09	0.259551	0.281	0.192	6.66306e-05	control	PCTS2
Coa3	2.38691e-09	-0.388012	0.056	0.12	6.72916e-05	control	PCTS2
Nbas	2.3898e-09	0.184497	0.187	0.114	6.73732e-05	control	PCTS2
Pkn1	2.43748e-09	0.156919	0.143	0.081	6.87175e-05	control	PCTS2
Mylk	2.44981e-09	0.37159	0.378	0.288	6.90651e-05	control	PCTS2
Htt	2.48994e-09	0.186864	0.218	0.138	7.01963e-05	control	PCTS2
Slc6a15	2.57736e-09	0.263925	0.261	0.178	7.2661e-05	control	PCTS2
Chuk	2.59618e-09	0.231032	0.364	0.261	7.31914e-05	control	PCTS2
Sh3gl2	2.62676e-09	0.287816	0.199	0.126	7.40536e-05	control	PCTS2
Smg1	2.64345e-09	0.270967	0.348	0.251	7.4524e-05	control	PCTS2
Upp2	2.64613e-09	0.200028	0.202	0.126	7.45998e-05	control	PCTS2
Guca2b	2.66396e-09	-0.408359	0.238	0.338	7.51024e-05	control	PCTS2
Ubiad1	2.66687e-09	0.118487	0.105	0.054	7.51844e-05	control	PCTS2
Rps3a1	2.67266e-09	-0.398877	0.368	0.472	7.53477e-05	control	PCTS2
Ufd1	2.7037e-09	0.111236	0.152	0.087	7.62226e-05	control	PCTS2
Ern1	2.71355e-09	0.186767	0.129	0.072	7.65005e-05	control	PCTS2
Ubap2	2.73011e-09	0.13483	0.192	0.118	7.69671e-05	control	PCTS2
Bcar1	2.74367e-09	0.138145	0.112	0.059	7.73496e-05	control	PCTS2
Sirt1	2.76595e-09	0.129332	0.115	0.061	7.79776e-05	control	PCTS2
Dennd4c	2.79937e-09	0.183718	0.234	0.152	7.89199e-05	control	PCTS2
Edrf1	2.87383e-09	0.177195	0.118	0.064	8.1019e-05	control	PCTS2
Prodh2	2.92488e-09	0.223081	0.136	0.077	8.24583e-05	control	PCTS2
Styx	3.00428e-09	0.136707	0.135	0.076	8.46967e-05	control	PCTS2
Abcc5	3.03446e-09	0.156187	0.17	0.103	8.55475e-05	control	PCTS2
Pgk1	3.07962e-09	-0.377584	0.285	0.38	8.68205e-05	control	PCTS2
Rpl8	3.16303e-09	-0.354318	0.325	0.432	8.91722e-05	control	PCTS2
Dennd5b	3.16959e-09	0.232613	0.338	0.245	8.93571e-05	control	PCTS2
Slc35d2	3.2398e-09	0.130255	0.126	0.069	9.13363e-05	control	PCTS2
Sim1	3.28999e-09	-0.410859	0.188	0.277	9.27514e-05	control	PCTS2
Rpl34	3.34258e-09	-0.416926	0.284	0.377	9.4234e-05	control	PCTS2
Ypel2	3.35126e-09	0.185696	0.115	0.063	9.44787e-05	control	PCTS2
Cdkal1	3.382e-09	0.299474	0.322	0.231	9.53453e-05	control	PCTS2
St8sia1	3.41528e-09	0.27365	0.297	0.21	9.62834e-05	control	PCTS2
Ccn2	3.54855e-09	0.408592	0.165	0.106	0.000100041	control	PCTS2
Uhrf1bp1l	3.57351e-09	0.231697	0.286	0.198	0.000100744	control	PCTS2
Folr1	3.6173e-09	0.194959	0.294	0.202	0.000101979	control	PCTS2
Hivep1	3.61885e-09	0.106909	0.139	0.078	0.000102023	control	PCTS2
Phtf2	3.62373e-09	0.170624	0.18	0.109	0.00010216	control	PCTS2
Ubxn7	3.64263e-09	0.149711	0.186	0.114	0.000102693	control	PCTS2
Rapgef2	3.64907e-09	0.25002	0.372	0.275	0.000102875	control	PCTS2
Tmem80	3.82359e-09	0.171998	0.105	0.055	0.000107795	control	PCTS2
Tek	3.82843e-09	-0.381325	0.137	0.218	0.000107931	control	PCTS2
Rabep1	3.85784e-09	0.218717	0.299	0.206	0.00010876	control	PCTS2
Edem1	3.8678e-09	0.161424	0.14	0.08	0.000109041	control	PCTS2
Herc2	3.89434e-09	0.224265	0.238	0.158	0.000109789	control	PCTS2
Slc16a2	3.93843e-09	0.278246	0.317	0.229	0.000111032	control	PCTS2
Shroom3	3.96528e-09	0.275965	0.364	0.272	0.000111789	control	PCTS2
Malt1	4.02804e-09	0.176105	0.201	0.126	0.000113558	control	PCTS2
Mllt6	4.02883e-09	0.137067	0.114	0.06	0.000113581	control	PCTS2
Parn	4.05934e-09	0.123348	0.13	0.072	0.000114441	control	PCTS2
Cbl	4.08748e-09	0.176596	0.233	0.151	0.000115234	control	PCTS2
Chd6	4.13513e-09	0.187934	0.305	0.212	0.000116577	control	PCTS2
H3f3a	4.2884e-09	-0.382441	0.34	0.436	0.000120899	control	PCTS2
Kcnj1	4.32921e-09	-0.432584	0.169	0.254	0.000122049	control	PCTS2
Acnat1	4.42212e-09	0.164622	0.15	0.087	0.000124668	control	PCTS2
Dctn2	4.54351e-09	0.18103	0.16	0.096	0.000128091	control	PCTS2
Enpp3	4.5441e-09	0.159025	0.151	0.088	0.000128107	control	PCTS2
Aatf	4.63773e-09	0.15055	0.208	0.132	0.000130747	control	PCTS2
Fus	4.65171e-09	0.210459	0.433	0.327	0.000131141	control	PCTS2
Fbxl17	4.66856e-09	0.266516	0.536	0.455	0.000131616	control	PCTS2
Pex1	4.72185e-09	0.116522	0.118	0.064	0.000133118	control	PCTS2
Stau1	4.78665e-09	0.180084	0.129	0.072	0.000134945	control	PCTS2
Tbc1d23	4.78735e-09	0.14976	0.159	0.095	0.000134965	control	PCTS2
Gpd2	4.87969e-09	0.231805	0.211	0.136	0.000137568	control	PCTS2
Lars	4.89324e-09	0.11062	0.147	0.085	0.00013795	control	PCTS2
Arid1a	5.08564e-09	0.216509	0.245	0.162	0.000143374	control	PCTS2
Ercc6	5.12854e-09	0.143082	0.117	0.064	0.000144584	control	PCTS2
Nadk	5.15319e-09	0.191298	0.212	0.138	0.000145279	control	PCTS2
Snap47	5.15594e-09	0.161247	0.123	0.068	0.000145356	control	PCTS2
Trpc1	5.27518e-09	0.231492	0.341	0.246	0.000148718	control	PCTS2
Cdc27	5.30905e-09	0.146496	0.176	0.109	0.000149673	control	PCTS2
Ylpm1	5.43227e-09	0.167622	0.225	0.145	0.000153147	control	PCTS2
Rpl26	5.46122e-09	-0.400856	0.371	0.464	0.000153963	control	PCTS2
Greb1l	5.48456e-09	0.169258	0.167	0.1	0.000154621	control	PCTS2
Mbtd1	5.51897e-09	0.182037	0.302	0.208	0.000155591	control	PCTS2
Usp3	5.60351e-09	0.235368	0.286	0.199	0.000157974	control	PCTS2
Clasp1	5.60984e-09	0.154731	0.201	0.125	0.000158153	control	PCTS2
Cox17	5.66364e-09	-0.385081	0.2	0.293	0.000159669	control	PCTS2
Grip1	5.84834e-09	0.254756	0.233	0.154	0.000164876	control	PCTS2
Supt5	5.86265e-09	0.13985	0.148	0.086	0.00016528	control	PCTS2
Timm9	5.88652e-09	0.139552	0.197	0.124	0.000165953	control	PCTS2
Ifitm2	5.9091e-09	-0.336565	0.045	0.105	0.000166589	control	PCTS2
Nedd9	5.94394e-09	0.269104	0.224	0.147	0.000167572	control	PCTS2
Prdm2	5.97013e-09	0.131902	0.194	0.12	0.00016831	control	PCTS2
Bdp1	6.02339e-09	0.151803	0.239	0.156	0.000169811	control	PCTS2
Il15	6.1402e-09	0.246427	0.264	0.183	0.000173104	control	PCTS2
Map4	6.18928e-09	0.182435	0.258	0.174	0.000174488	control	PCTS2
Sema5a	6.27144e-09	0.292755	0.305	0.219	0.000176805	control	PCTS2
Odf2	6.27498e-09	0.158964	0.11	0.059	0.000176904	control	PCTS2
Nkiras1	6.30143e-09	0.186989	0.135	0.077	0.00017765	control	PCTS2
Lekr1	6.41052e-09	0.156325	0.124	0.069	0.000180725	control	PCTS2
Glud1	6.41428e-09	-0.466036	0.377	0.447	0.000180831	control	PCTS2
Ndufv3	6.70975e-09	-0.388886	0.151	0.238	0.000189161	control	PCTS2
Odf2l	6.80939e-09	0.1505	0.135	0.077	0.00019197	control	PCTS2
Tmprss2	6.87253e-09	0.189368	0.233	0.152	0.00019375	control	PCTS2
Lrch3	7.0846e-09	0.155912	0.287	0.193	0.000199729	control	PCTS2
Gm10732	7.10952e-09	0.185446	0.216	0.139	0.000200432	control	PCTS2
Clpb	7.11279e-09	0.167955	0.123	0.069	0.000200524	control	PCTS2
Zc3h7a	7.1759e-09	0.170142	0.204	0.13	0.000202303	control	PCTS2
Pde7a	7.26067e-09	0.191931	0.247	0.164	0.000204693	control	PCTS2
Ccdc138	7.37298e-09	0.143696	0.101	0.052	0.000207859	control	PCTS2
Galnt3	7.49673e-09	0.194328	0.216	0.14	0.000211348	control	PCTS2
Glb1l	7.58641e-09	0.169193	0.159	0.095	0.000213876	control	PCTS2
Ccz1	7.59201e-09	0.114958	0.118	0.065	0.000214034	control	PCTS2
Usp45	7.60999e-09	0.155108	0.174	0.107	0.000214541	control	PCTS2
H2afz	7.6471e-09	-0.425852	0.125	0.204	0.000215587	control	PCTS2
Ndufs5	7.75107e-09	-0.392133	0.224	0.313	0.000218518	control	PCTS2
Atp2a2	7.9231e-09	0.255466	0.493	0.407	0.000223368	control	PCTS2
Rgl3	8.01332e-09	0.139383	0.122	0.068	0.000225912	control	PCTS2
Chfr	8.13229e-09	0.121826	0.138	0.079	0.000229266	control	PCTS2
Dcp1a	8.37174e-09	0.117546	0.119	0.065	0.000236016	control	PCTS2
Kmt2a	8.43616e-09	0.214039	0.258	0.174	0.000237832	control	PCTS2
Nsd1	8.48029e-09	0.253576	0.406	0.313	0.000239076	control	PCTS2
Slc22a19	8.56711e-09	-0.427633	0.09	0.16	0.000241524	control	PCTS2
Uggt1	8.64517e-09	0.148159	0.172	0.105	0.000243725	control	PCTS2
Arsb	8.64741e-09	0.18124	0.243	0.16	0.000243788	control	PCTS2
Rbmx	8.66997e-09	0.164247	0.139	0.08	0.000244424	control	PCTS2
Ric8b	8.68274e-09	0.1381	0.145	0.084	0.000244784	control	PCTS2
Dtnb	8.68902e-09	0.188285	0.215	0.139	0.000244961	control	PCTS2
Pitpna	8.72012e-09	0.163452	0.217	0.141	0.000245838	control	PCTS2
Homer1	8.78296e-09	0.113411	0.157	0.092	0.000247609	control	PCTS2
Rpl5	8.79831e-09	-0.385683	0.316	0.41	0.000248042	control	PCTS2
Xylb	8.86642e-09	0.249401	0.338	0.247	0.000249962	control	PCTS2
Ergic2	8.95389e-09	0.174792	0.215	0.139	0.000252428	control	PCTS2
Fastk	9.02516e-09	0.195336	0.102	0.054	0.000254437	control	PCTS2
Morc3	9.03909e-09	0.144155	0.131	0.074	0.00025483	control	PCTS2
G6pc	9.10237e-09	0.228948	0.307	0.22	0.000256614	control	PCTS2
Gm15318	9.17725e-09	0.120148	0.123	0.068	0.000258725	control	PCTS2
Eps8l2	9.23085e-09	0.221089	0.225	0.147	0.000260236	control	PCTS2
Washc2	9.27122e-09	0.142257	0.174	0.107	0.000261374	control	PCTS2
Ldhb	9.49331e-09	-0.340898	0.524	0.6	0.000267635	control	PCTS2
Chn2	9.51125e-09	0.193994	0.228	0.152	0.000268141	control	PCTS2
Terf2	9.5379e-09	0.113971	0.106	0.056	0.000268892	control	PCTS2
6720427I07Rik	9.73413e-09	0.197619	0.209	0.135	0.000274424	control	PCTS2
Rpl37a	9.74834e-09	-0.346308	0.39	0.489	0.000274825	control	PCTS2
Atp6v0a1	9.80956e-09	0.133708	0.163	0.098	0.000276551	control	PCTS2
Mbnl2	9.86578e-09	0.253256	0.489	0.397	0.000278136	control	PCTS2
Gnai1	1.01769e-08	0.146941	0.19	0.119	0.000286906	control	PCTS2
Snx27	1.01821e-08	0.176929	0.23	0.151	0.000287053	control	PCTS2
Fndc3b	1.0639e-08	0.235788	0.311	0.22	0.000299936	control	PCTS2
Rhot1	1.10363e-08	0.185918	0.213	0.138	0.000311136	control	PCTS2
Nxpe3	1.11869e-08	0.159055	0.13	0.074	0.000315381	control	PCTS2
Rab3gap1	1.18469e-08	0.150959	0.207	0.134	0.000333988	control	PCTS2
Dnajc5	1.20163e-08	0.18154	0.228	0.15	0.000338763	control	PCTS2
Ppp2r5c	1.20615e-08	0.122978	0.194	0.121	0.000340037	control	PCTS2
Arhgef18	1.24938e-08	0.148673	0.153	0.091	0.000352226	control	PCTS2
Tmsb10	1.25825e-08	-0.374794	0.061	0.123	0.000354726	control	PCTS2
Rps24	1.26269e-08	-0.386978	0.462	0.544	0.000355977	control	PCTS2
Rplp1	1.27754e-08	-0.272565	0.494	0.593	0.000360163	control	PCTS2
Morc2a	1.28444e-08	0.132672	0.129	0.073	0.000362111	control	PCTS2
Slc30a5	1.28459e-08	0.158473	0.195	0.123	0.000362152	control	PCTS2
Csgalnact1	1.28596e-08	0.264638	0.261	0.183	0.000362539	control	PCTS2
Snx25	1.30135e-08	0.140551	0.153	0.09	0.000366876	control	PCTS2
Mrtfa	1.33488e-08	0.206161	0.183	0.114	0.00037633	control	PCTS2
Brap	1.34121e-08	0.142356	0.188	0.118	0.000378115	control	PCTS2
Myo7b	1.35939e-08	0.106504	0.139	0.079	0.000383239	control	PCTS2
Elf2	1.38155e-08	0.172467	0.171	0.105	0.000389487	control	PCTS2
Zswim5	1.43708e-08	0.131654	0.126	0.071	0.000405142	control	PCTS2
Larp1b	1.51167e-08	0.242109	0.37	0.276	0.000426169	control	PCTS2
Zcchc2	1.51571e-08	0.113964	0.126	0.071	0.000427308	control	PCTS2
Dock9	1.51646e-08	0.184396	0.325	0.238	0.000427521	control	PCTS2
Depdc7	1.56211e-08	0.152711	0.117	0.065	0.000440391	control	PCTS2
Enpp2	1.59353e-08	0.291533	0.405	0.325	0.000449247	control	PCTS2
1110051M20Rik	1.60484e-08	0.100135	0.129	0.073	0.000452438	control	PCTS2
Cep350	1.60851e-08	0.17137	0.324	0.228	0.000453471	control	PCTS2
Nufip2	1.63587e-08	0.221143	0.333	0.242	0.000461185	control	PCTS2
Phf20	1.64912e-08	0.160221	0.184	0.115	0.000464919	control	PCTS2
Adipor2	1.69972e-08	0.207752	0.176	0.111	0.000479186	control	PCTS2
Retreg1	1.70987e-08	0.233247	0.3	0.214	0.000482045	control	PCTS2
Ndufb6	1.71073e-08	-0.342842	0.191	0.285	0.000482289	control	PCTS2
Pum1	1.71775e-08	0.249948	0.354	0.261	0.000484269	control	PCTS2
Ak5	1.72085e-08	-0.334008	0.056	0.116	0.000485142	control	PCTS2
Clip1	1.74394e-08	0.184372	0.226	0.15	0.000491652	control	PCTS2
Sf1	1.749e-08	0.146651	0.179	0.112	0.000493077	control	PCTS2
Akap13	1.75873e-08	0.275075	0.44	0.363	0.000495821	control	PCTS2
Slc16a9	1.78681e-08	0.214533	0.312	0.22	0.000503739	control	PCTS2
Nek9	1.81261e-08	0.124271	0.17	0.105	0.000511011	control	PCTS2
Tbcel	1.82556e-08	0.147407	0.197	0.124	0.000514663	control	PCTS2
Zfp326	1.83969e-08	0.147384	0.133	0.077	0.000518646	control	PCTS2
Rpl6	1.86706e-08	-0.372438	0.352	0.445	0.000526361	control	PCTS2
1700012D14Rik	1.87969e-08	0.126434	0.122	0.068	0.000529921	control	PCTS2
Mpp7	1.89928e-08	0.195007	0.246	0.163	0.000535444	control	PCTS2
Ubn1	1.90174e-08	0.15745	0.182	0.114	0.000536138	control	PCTS2
Lpin1	1.95364e-08	0.163623	0.2	0.128	0.000550769	control	PCTS2
Strn4	1.97005e-08	0.132076	0.1	0.053	0.000555398	control	PCTS2
Kansl2	1.97587e-08	0.191088	0.128	0.074	0.000557036	control	PCTS2
Zcchc17	2.02291e-08	0.167076	0.104	0.056	0.000570298	control	PCTS2
Scfd2	2.02566e-08	0.144884	0.159	0.095	0.000571073	control	PCTS2
Sec24c	2.046e-08	0.184533	0.141	0.083	0.00057681	control	PCTS2
Eif4enif1	2.07804e-08	0.13098	0.116	0.065	0.000585841	control	PCTS2
Yap1	2.09458e-08	0.175907	0.197	0.125	0.000590503	control	PCTS2
Nphp3	2.1089e-08	0.123861	0.105	0.056	0.000594542	control	PCTS2
Ptpn2	2.13279e-08	0.164792	0.204	0.131	0.000601276	control	PCTS2
Epn2	2.15809e-08	0.19059	0.155	0.093	0.000608408	control	PCTS2
Vps13a	2.18089e-08	0.234461	0.42	0.329	0.000614837	control	PCTS2
Wwp2	2.18212e-08	0.129589	0.144	0.085	0.000615183	control	PCTS2
Chordc1	2.18727e-08	0.176374	0.191	0.121	0.000616634	control	PCTS2
Hoxb3os	2.19087e-08	0.11912	0.117	0.065	0.00061765	control	PCTS2
Foxj3	2.20061e-08	0.135503	0.209	0.135	0.000620395	control	PCTS2
Shroom2	2.20081e-08	0.154563	0.177	0.11	0.000620452	control	PCTS2
Tardbp	2.21267e-08	0.209494	0.407	0.306	0.000623796	control	PCTS2
Oat	2.26958e-08	-0.350527	0.108	0.182	0.00063984	control	PCTS2
Grm7	2.29712e-08	-0.395012	0.115	0.191	0.000647603	control	PCTS2
Tnrc6c	2.31919e-08	0.187127	0.267	0.182	0.000653827	control	PCTS2
Cd74	2.32059e-08	-0.350972	0.144	0.227	0.000654221	control	PCTS2
Map4k3	2.35151e-08	0.206816	0.315	0.225	0.000662938	control	PCTS2
Sh3bp5	2.35951e-08	0.153761	0.237	0.158	0.000665193	control	PCTS2
Klhl7	2.36889e-08	0.138514	0.173	0.107	0.000667836	control	PCTS2
Cluap1	2.38666e-08	0.140971	0.1	0.053	0.000672847	control	PCTS2
Cpsf3	2.41846e-08	0.137225	0.111	0.061	0.000681812	control	PCTS2
Zfp397	2.43222e-08	0.146082	0.167	0.103	0.000685692	control	PCTS2
Map4k4	2.43851e-08	0.195167	0.166	0.103	0.000687463	control	PCTS2
Phldb2	2.46033e-08	0.216879	0.611	0.53	0.000693617	control	PCTS2
Snrnp48	2.46511e-08	0.109781	0.143	0.084	0.000694964	control	PCTS2
Rpl36	2.51523e-08	-0.407779	0.313	0.401	0.000709093	control	PCTS2
Ttc14	2.59544e-08	0.177494	0.295	0.208	0.000731706	control	PCTS2
Brd8	2.64726e-08	0.174788	0.172	0.108	0.000746317	control	PCTS2
Kat2b	2.68467e-08	0.15864	0.268	0.187	0.000756862	control	PCTS2
H1f0	2.70279e-08	-0.389491	0.116	0.192	0.00076197	control	PCTS2
Cops9	2.71283e-08	-0.389604	0.092	0.162	0.0007648	control	PCTS2
Impact	2.72014e-08	0.155112	0.186	0.118	0.000766862	control	PCTS2
Swt1	2.73261e-08	0.15289	0.223	0.146	0.000770378	control	PCTS2
Gm10076	2.74855e-08	-0.382137	0.087	0.155	0.00077487	control	PCTS2
Yaf2	2.75648e-08	0.173666	0.127	0.073	0.000777108	control	PCTS2
Rcor3	2.76567e-08	0.151939	0.16	0.098	0.000779697	control	PCTS2
Rassf8	2.76955e-08	0.123868	0.147	0.088	0.000780791	control	PCTS2
Mob3b	2.80806e-08	0.250222	0.247	0.17	0.000791648	control	PCTS2
Zfp771	2.83955e-08	0.169995	0.102	0.055	0.000800526	control	PCTS2
Gm16685	2.89956e-08	0.170278	0.163	0.1	0.000817444	control	PCTS2
Klf9	2.92576e-08	0.283006	0.417	0.324	0.000824831	control	PCTS2
Pik3c2a	2.95624e-08	0.216801	0.366	0.274	0.000833422	control	PCTS2
Zfp369	2.98201e-08	0.128652	0.108	0.059	0.000840689	control	PCTS2
Ralgapa2	3.04508e-08	0.217038	0.324	0.234	0.000858469	control	PCTS2
Trappc10	3.14787e-08	0.168306	0.117	0.066	0.000887446	control	PCTS2
Zfp950	3.19196e-08	0.20234	0.209	0.138	0.000899877	control	PCTS2
Arnt	3.22366e-08	0.140325	0.232	0.156	0.000908814	control	PCTS2
Fam168b	3.23985e-08	0.10329	0.157	0.095	0.000913379	control	PCTS2
Naa16	3.27442e-08	0.124726	0.173	0.107	0.000923124	control	PCTS2
Smad2	3.33104e-08	0.14869	0.177	0.111	0.000939086	control	PCTS2
Rpl32	3.35158e-08	-0.369137	0.349	0.438	0.000944876	control	PCTS2
Dmtf1	3.36472e-08	0.131653	0.159	0.098	0.000948582	control	PCTS2
Hcfc2	3.37328e-08	0.160967	0.106	0.058	0.000950994	control	PCTS2
Ublcp1	3.40102e-08	0.141742	0.14	0.083	0.000958815	control	PCTS2
Mgat5	3.41959e-08	0.184001	0.22	0.146	0.00096405	control	PCTS2
Pdcd5	3.43421e-08	-0.391993	0.068	0.13	0.000968171	control	PCTS2
Zwint	3.5079e-08	0.160197	0.166	0.104	0.000988946	control	PCTS2
Nol10	3.55024e-08	0.100083	0.117	0.066	0.00100088	control	PCTS2
Cdc37l1	3.59512e-08	0.216461	0.337	0.25	0.00101354	control	PCTS2
Mapkap1	3.61397e-08	0.212127	0.283	0.197	0.00101885	control	PCTS2
Slc25a51	3.6173e-08	0.201262	0.285	0.198	0.00101979	control	PCTS2
Kif13a	3.67208e-08	0.155879	0.158	0.096	0.00103523	control	PCTS2
Acbd4	3.69742e-08	0.196406	0.133	0.079	0.00104238	control	PCTS2
Rps4x	3.71786e-08	-0.373846	0.243	0.331	0.00104814	control	PCTS2
4930402H24Rik	3.72727e-08	0.235746	0.347	0.258	0.00105079	control	PCTS2
Mast2	3.80167e-08	0.174512	0.206	0.133	0.00107177	control	PCTS2
Pacsin2	3.81325e-08	0.218633	0.263	0.184	0.00107503	control	PCTS2
Stxbp2	3.85977e-08	0.182928	0.129	0.076	0.00108815	control	PCTS2
Cyp51	3.91769e-08	-0.43275	0.165	0.242	0.00110447	control	PCTS2
Etfb	3.9692e-08	-0.346073	0.323	0.415	0.001119	control	PCTS2
Mfhas1	3.99065e-08	0.145988	0.197	0.127	0.00112504	control	PCTS2
Csnk1g1	4.05692e-08	0.208911	0.255	0.174	0.00114373	control	PCTS2
Ptpa	4.06418e-08	0.161399	0.191	0.122	0.00114577	control	PCTS2
Reps2	4.09463e-08	0.218547	0.27	0.191	0.00115436	control	PCTS2
E130308A19Rik	4.09873e-08	0.142579	0.18	0.113	0.00115551	control	PCTS2
Rbm39	4.18702e-08	0.228312	0.601	0.527	0.00118041	control	PCTS2
Aven	4.2222e-08	0.118869	0.14	0.083	0.00119032	control	PCTS2
Chdh	4.22501e-08	0.210175	0.295	0.211	0.00119111	control	PCTS2
Hectd1	4.29936e-08	0.247793	0.397	0.304	0.00121208	control	PCTS2
Naa35	4.30367e-08	0.139148	0.116	0.066	0.00121329	control	PCTS2
Hira	4.36409e-08	0.15181	0.18	0.113	0.00123033	control	PCTS2
Zfp207	4.46032e-08	0.194982	0.332	0.241	0.00125745	control	PCTS2
Galnt2	4.47123e-08	0.135411	0.129	0.075	0.00126053	control	PCTS2
Ilkap	4.47466e-08	0.107499	0.152	0.091	0.0012615	control	PCTS2
Aspdh	4.49333e-08	0.180438	0.115	0.066	0.00126676	control	PCTS2
Fut9	4.51694e-08	0.240695	0.896	0.901	0.00127342	control	PCTS2
Btbd7	4.51784e-08	0.231404	0.31	0.225	0.00127367	control	PCTS2
Cdk6	4.55714e-08	0.177035	0.206	0.136	0.00128475	control	PCTS2
Ccdc191	4.56435e-08	0.129125	0.151	0.091	0.00128678	control	PCTS2
Gfm2	4.57905e-08	0.162361	0.164	0.103	0.00129093	control	PCTS2
Crebl2	4.63641e-08	0.129142	0.109	0.06	0.0013071	control	PCTS2
Naa20	4.68784e-08	0.159958	0.126	0.073	0.0013216	control	PCTS2
Jak1	4.74418e-08	0.206144	0.303	0.218	0.00133748	control	PCTS2
D5Ertd579e	4.75738e-08	0.205817	0.267	0.183	0.0013412	control	PCTS2
Nsd2	4.80032e-08	0.189927	0.168	0.107	0.00135331	control	PCTS2
Uqcc1	4.83408e-08	0.141398	0.171	0.106	0.00136282	control	PCTS2
Spast	4.84146e-08	0.156971	0.113	0.063	0.0013649	control	PCTS2
Kdm5c	4.865e-08	0.142301	0.162	0.1	0.00137154	control	PCTS2
Pgam1	4.87603e-08	-0.369662	0.193	0.28	0.00137465	control	PCTS2
Rin2	4.93128e-08	0.230799	0.253	0.173	0.00139023	control	PCTS2
1110019D14Rik	4.96759e-08	0.203473	0.205	0.135	0.00140046	control	PCTS2
Rpl36a	5.23801e-08	-0.376831	0.13	0.204	0.0014767	control	PCTS2
Pdzk1	5.26477e-08	0.222504	0.534	0.451	0.00148425	control	PCTS2
Tceal9	5.27434e-08	-0.325894	0.062	0.121	0.00148694	control	PCTS2
Tent4b	5.4928e-08	0.198665	0.239	0.161	0.00154853	control	PCTS2
Ubc	5.61089e-08	-0.34051	0.517	0.591	0.00158182	control	PCTS2
Slc6a18	5.70314e-08	0.247896	0.322	0.241	0.00160783	control	PCTS2
Mapk8	5.7287e-08	0.127091	0.197	0.128	0.00161504	control	PCTS2
Rack1	5.86364e-08	-0.343347	0.246	0.339	0.00165308	control	PCTS2
Chka	5.89669e-08	0.258543	0.37	0.283	0.0016624	control	PCTS2
Col5a2	6.00983e-08	-0.362334	0.049	0.103	0.00169429	control	PCTS2
Mtrex	6.18935e-08	0.161014	0.211	0.14	0.0017449	control	PCTS2
Slc25a19	6.21307e-08	0.167555	0.111	0.062	0.00175159	control	PCTS2
Bid	6.25459e-08	0.107556	0.114	0.064	0.00176329	control	PCTS2
Aspscr1	6.34862e-08	0.121238	0.11	0.061	0.0017898	control	PCTS2
Msl2	6.3969e-08	0.121563	0.166	0.104	0.00180341	control	PCTS2
Epm2aip1	6.61149e-08	0.147593	0.13	0.076	0.00186391	control	PCTS2
Prdm16	6.7825e-08	0.275752	0.114	0.066	0.00191212	control	PCTS2
Rps3	6.81523e-08	-0.332331	0.213	0.303	0.00192135	control	PCTS2
Piga	6.82258e-08	0.105263	0.103	0.056	0.00192342	control	PCTS2
Tbc1d14	6.88446e-08	0.176165	0.172	0.108	0.00194087	control	PCTS2
Zfp503	6.92841e-08	-0.379067	0.113	0.182	0.00195326	control	PCTS2
Brd3	6.93203e-08	0.10398	0.131	0.077	0.00195428	control	PCTS2
Rprd2	7.03608e-08	0.112079	0.193	0.124	0.00198361	control	PCTS2
Timp3	7.08121e-08	0.216772	0.871	0.822	0.00199633	control	PCTS2
Adcy6	7.08897e-08	0.145826	0.104	0.057	0.00199852	control	PCTS2
Pdha1	7.14042e-08	-0.411608	0.282	0.364	0.00201303	control	PCTS2
Scaf8	7.6204e-08	0.185098	0.305	0.22	0.00214834	control	PCTS2
Rpsa	7.621e-08	-0.285488	0.376	0.475	0.00214851	control	PCTS2
Palld	7.63123e-08	0.226407	0.285	0.204	0.0021514	control	PCTS2
Gpatch8	7.6378e-08	0.203945	0.364	0.274	0.00215325	control	PCTS2
Bhlhe40	7.67977e-08	0.137905	0.115	0.065	0.00216508	control	PCTS2
Kiz	7.78345e-08	0.116398	0.144	0.087	0.00219431	control	PCTS2
Rps10	7.81369e-08	-0.38246	0.336	0.426	0.00220284	control	PCTS2
Usf3	7.83441e-08	0.120221	0.186	0.119	0.00220868	control	PCTS2
Ppme1	7.84575e-08	0.123088	0.139	0.083	0.00221187	control	PCTS2
Amy1	7.86069e-08	0.149899	0.105	0.058	0.00221609	control	PCTS2
Ndufb4	7.86429e-08	-0.38688	0.252	0.338	0.0022171	control	PCTS2
Xpnpep1	8.07733e-08	0.121804	0.197	0.127	0.00227716	control	PCTS2
Slc25a36	8.12097e-08	0.159164	0.336	0.244	0.00228946	control	PCTS2
Cspp1	8.13314e-08	0.190961	0.432	0.334	0.00229289	control	PCTS2
Abca3	8.14017e-08	0.144842	0.283	0.198	0.00229488	control	PCTS2
Grem2	8.14383e-08	-0.321777	0.059	0.116	0.00229591	control	PCTS2
Trim44	8.23168e-08	0.167848	0.284	0.2	0.00232067	control	PCTS2
Zeb2	8.30565e-08	-0.297581	0.496	0.561	0.00234153	control	PCTS2
Rbbp6	8.81539e-08	0.162948	0.28	0.197	0.00248523	control	PCTS2
Pdgfc	8.96966e-08	0.165452	0.222	0.148	0.00252873	control	PCTS2
Slc43a2	9.09058e-08	0.261	0.224	0.153	0.00256282	control	PCTS2
Mef2c	9.13586e-08	-0.407127	0.139	0.211	0.00257558	control	PCTS2
Dstn	9.13896e-08	-0.368291	0.291	0.37	0.00257646	control	PCTS2
Cdadc1	9.17799e-08	0.129858	0.126	0.074	0.00258746	control	PCTS2
Plxna4	9.18145e-08	0.269424	0.116	0.067	0.00258843	control	PCTS2
Ubtf	9.44264e-08	0.151337	0.139	0.083	0.00266207	control	PCTS2
Dgcr2	9.51458e-08	0.100139	0.148	0.09	0.00268235	control	PCTS2
2023-03-07	9.52094e-08	0.146565	0.293	0.207	0.00268414	control	PCTS2
Krt8	9.81479e-08	-0.346813	0.053	0.108	0.00276699	control	PCTS2
Hs2st1	9.87264e-08	0.116285	0.161	0.1	0.0027833	control	PCTS2
Pvt1	9.87472e-08	0.124256	0.105	0.058	0.00278388	control	PCTS2
Sav1	9.9329e-08	0.149978	0.167	0.106	0.00280028	control	PCTS2
Trip4	1.00516e-07	0.142446	0.183	0.117	0.00283376	control	PCTS2
Dop1a	1.03553e-07	0.172981	0.21	0.14	0.00291936	control	PCTS2
Slc22a1	1.03711e-07	0.144554	0.259	0.178	0.00292383	control	PCTS2
Ube2f	1.03782e-07	0.101414	0.126	0.073	0.00292581	control	PCTS2
Setx	1.04698e-07	0.133982	0.166	0.105	0.00295163	control	PCTS2
Esr1	1.05946e-07	0.216936	0.183	0.119	0.00298683	control	PCTS2
Mdh2	1.06578e-07	-0.412497	0.275	0.359	0.00300465	control	PCTS2
Max	1.06929e-07	0.124319	0.11	0.062	0.00301454	control	PCTS2
Gtf2h2	1.08072e-07	0.127362	0.155	0.095	0.00304677	control	PCTS2
Dgkd	1.09679e-07	0.160214	0.214	0.143	0.00309206	control	PCTS2
Zranb1	1.09813e-07	0.147607	0.221	0.149	0.00309585	control	PCTS2
Rbm47	1.10084e-07	0.214327	0.559	0.491	0.00310348	control	PCTS2
Ipmk	1.11327e-07	0.20339	0.156	0.097	0.00313852	control	PCTS2
Acvr1b	1.14241e-07	0.12797	0.105	0.058	0.00322067	control	PCTS2
Fbxo28	1.17192e-07	0.116384	0.119	0.069	0.00330388	control	PCTS2
Rpl21	1.2039e-07	-0.379144	0.241	0.329	0.00339404	control	PCTS2
Ptdss1	1.20737e-07	0.111933	0.104	0.057	0.00340382	control	PCTS2
Ubb	1.21001e-07	-0.314336	0.352	0.447	0.00341126	control	PCTS2
Met	1.2316e-07	0.227194	0.327	0.246	0.00347214	control	PCTS2
Hsd11b2	1.23687e-07	-0.350175	0.073	0.135	0.00348698	control	PCTS2
Parp8	1.27124e-07	0.199412	0.273	0.193	0.00358389	control	PCTS2
Gak	1.2737e-07	0.128225	0.198	0.129	0.00359082	control	PCTS2
Rgl1	1.28016e-07	0.25708	0.434	0.362	0.00360902	control	PCTS2
Ghitm	1.30246e-07	-0.344081	0.309	0.398	0.00367188	control	PCTS2
Plcb1	1.33929e-07	0.335584	0.638	0.616	0.00377573	control	PCTS2
Chchd3	1.3554e-07	0.288148	0.46	0.393	0.00382116	control	PCTS2
Heatr5b	1.37635e-07	0.118675	0.109	0.061	0.00388021	control	PCTS2
Ppp1r21	1.38069e-07	0.145615	0.176	0.113	0.00389244	control	PCTS2
Birc2	1.4011e-07	0.141489	0.138	0.084	0.00394997	control	PCTS2
Hpgd	1.42813e-07	-0.320611	0.048	0.101	0.00402619	control	PCTS2
Hipk1	1.43489e-07	0.191497	0.274	0.197	0.00404523	control	PCTS2
Wdpcp	1.43824e-07	0.161265	0.178	0.114	0.00405469	control	PCTS2
Btrc	1.44572e-07	0.168822	0.221	0.149	0.00407576	control	PCTS2
Plpbp	1.44696e-07	0.137068	0.184	0.119	0.00407928	control	PCTS2
Capn7	1.50764e-07	0.128811	0.16	0.101	0.00425034	control	PCTS2
Parva	1.52326e-07	0.218106	0.235	0.162	0.00429438	control	PCTS2
Dbi	1.54438e-07	-0.296622	0.531	0.611	0.00435391	control	PCTS2
Fbxo3	1.54595e-07	0.111045	0.206	0.137	0.00435835	control	PCTS2
Tdp2	1.55811e-07	0.124035	0.125	0.074	0.00439263	control	PCTS2
Msl1	1.55945e-07	0.198009	0.133	0.08	0.00439639	control	PCTS2
Sf3b1	1.56435e-07	0.181366	0.326	0.239	0.00441021	control	PCTS2
Gapvd1	1.5818e-07	0.167302	0.262	0.182	0.00445941	control	PCTS2
Pigr	1.60068e-07	-0.370294	0.061	0.115	0.00451265	control	PCTS2
Spidr	1.60829e-07	0.108348	0.101	0.056	0.0045341	control	PCTS2
Ddhd1	1.66398e-07	0.18529	0.152	0.095	0.00469109	control	PCTS2
Crebrf	1.6802e-07	0.179197	0.238	0.165	0.00473683	control	PCTS2
Ell2	1.70188e-07	0.163962	0.227	0.156	0.00479794	control	PCTS2
Emsy	1.70766e-07	0.145866	0.21	0.14	0.00481424	control	PCTS2
Exoc6	1.72397e-07	0.215803	0.306	0.227	0.00486022	control	PCTS2
Cipc	1.77167e-07	0.112342	0.113	0.064	0.00499469	control	PCTS2
Rpl28	1.78192e-07	-0.345969	0.334	0.419	0.0050236	control	PCTS2
Usp7	1.78351e-07	0.12173	0.211	0.141	0.00502807	control	PCTS2
Numb	1.80062e-07	0.208158	0.375	0.288	0.0050763	control	PCTS2
Kcmf1	1.81008e-07	0.180285	0.245	0.169	0.00510298	control	PCTS2
Bag1	1.81044e-07	-0.380264	0.211	0.291	0.005104	control	PCTS2
Crlf3	1.84641e-07	0.158941	0.121	0.072	0.00520539	control	PCTS2
Rdh16	1.88552e-07	0.18128	0.217	0.148	0.00531565	control	PCTS2
Cyp2e1	1.88611e-07	0.234184	0.44	0.351	0.00531732	control	PCTS2
Sumo1	1.90128e-07	0.143801	0.247	0.168	0.0053601	control	PCTS2
Atl2	1.95192e-07	0.137092	0.149	0.092	0.00550286	control	PCTS2
Mon2	1.9539e-07	0.129323	0.207	0.138	0.00550844	control	PCTS2
Calm3	1.96888e-07	-0.359866	0.147	0.221	0.00555067	control	PCTS2
Proc	1.98853e-07	0.134391	0.146	0.09	0.00560606	control	PCTS2
Mtfr1	1.9948e-07	0.126923	0.183	0.119	0.00562373	control	PCTS2
Ap1b1	1.9981e-07	0.132083	0.163	0.103	0.00563304	control	PCTS2
Atp6v1f	2.01575e-07	-0.341563	0.141	0.215	0.00568281	control	PCTS2
Gabpb2	2.01895e-07	0.13305	0.15	0.093	0.00569181	control	PCTS2
Arid4b	2.02683e-07	0.17436	0.361	0.269	0.00571405	control	PCTS2
Tspan14	2.04363e-07	0.123426	0.149	0.092	0.00576141	control	PCTS2
Wdr33	2.05088e-07	0.177243	0.324	0.234	0.00578184	control	PCTS2
Phf21a	2.05107e-07	0.202181	0.398	0.31	0.00578238	control	PCTS2
Cox5a	2.05662e-07	-0.308966	0.385	0.476	0.00579801	control	PCTS2
St7	2.07226e-07	0.146182	0.179	0.116	0.00584212	control	PCTS2
Tnrc6b	2.12507e-07	0.218282	0.421	0.333	0.00599101	control	PCTS2
Igfbp3	2.15653e-07	-0.231602	0.376	0.48	0.00607969	control	PCTS2
Dnah7b	2.16948e-07	0.138773	0.159	0.1	0.00611621	control	PCTS2
Ascc2	2.19054e-07	0.102134	0.108	0.061	0.00617558	control	PCTS2
Ncoa7	2.19784e-07	0.251741	0.406	0.326	0.00619615	control	PCTS2
Oga	2.20273e-07	0.183228	0.305	0.226	0.00620993	control	PCTS2
Pclo	2.20678e-07	0.183243	0.22	0.151	0.00622135	control	PCTS2
Dcun1d4	2.21417e-07	0.118886	0.126	0.075	0.00624219	control	PCTS2
Pptc7	2.23253e-07	0.106039	0.158	0.098	0.00629396	control	PCTS2
Lrrk2	2.24666e-07	0.211539	0.48	0.398	0.00633378	control	PCTS2
Arih2	2.28997e-07	0.105748	0.173	0.11	0.00645587	control	PCTS2
Tbce	2.29618e-07	0.116392	0.119	0.07	0.00647338	control	PCTS2
Stx12	2.36044e-07	0.137344	0.12	0.071	0.00665456	control	PCTS2
Afg1l	2.37778e-07	0.128314	0.167	0.105	0.00670343	control	PCTS2
Extl3	2.406e-07	0.124183	0.1	0.055	0.00678301	control	PCTS2
Hp1bp3	2.49709e-07	0.21187	0.207	0.142	0.00703978	control	PCTS2
Scd2	2.51884e-07	-0.296775	0.076	0.137	0.00710111	control	PCTS2
Ube2i	2.55629e-07	0.141283	0.141	0.087	0.0072067	control	PCTS2
Ddx46	2.5735e-07	0.113362	0.191	0.126	0.00725521	control	PCTS2
Shroom4	2.61423e-07	0.247625	0.44	0.362	0.00737003	control	PCTS2
Dpp8	2.61478e-07	0.121025	0.202	0.134	0.00737159	control	PCTS2
Fnip1	2.62748e-07	0.220619	0.353	0.267	0.00740739	control	PCTS2
Ces1f	2.6277e-07	0.214822	0.402	0.321	0.007408	control	PCTS2
Cmah	2.65464e-07	0.228601	0.213	0.146	0.00748395	control	PCTS2
Ap3b1	2.65906e-07	0.217484	0.323	0.244	0.00749641	control	PCTS2
Tyw3	2.71402e-07	0.178905	0.118	0.07	0.00765137	control	PCTS2
Arrdc3	2.75033e-07	0.154946	0.189	0.125	0.00775374	control	PCTS2
Micu1	2.7604e-07	0.132177	0.128	0.077	0.00778212	control	PCTS2
Ppp1r9a	2.76887e-07	0.160241	0.191	0.126	0.00780601	control	PCTS2
Larp1	2.78521e-07	0.168638	0.234	0.161	0.00785206	control	PCTS2
Cyfip1	2.78804e-07	0.121897	0.189	0.124	0.00786006	control	PCTS2
Tbc1d15	2.91506e-07	0.120208	0.121	0.072	0.00821815	control	PCTS2
Pcca	2.93369e-07	0.217863	0.33	0.248	0.00827064	control	PCTS2
Osbpl11	2.93486e-07	0.133421	0.162	0.104	0.00827397	control	PCTS2
Ttc36	2.96825e-07	-0.310024	0.486	0.572	0.0083681	control	PCTS2
Mrtfb	3.00188e-07	0.113491	0.185	0.12	0.00846289	control	PCTS2
Taf3	3.01549e-07	0.11665	0.17	0.109	0.00850127	control	PCTS2
Spats2l	3.02805e-07	0.121229	0.132	0.08	0.00853669	control	PCTS2
Chp1	3.10685e-07	0.117518	0.189	0.124	0.00875884	control	PCTS2
Rhoq	3.1222e-07	0.176036	0.123	0.074	0.00880209	control	PCTS2
B3gnt2	3.14091e-07	0.14563	0.202	0.135	0.00885485	control	PCTS2
Synj1	3.14449e-07	0.136817	0.202	0.135	0.00886495	control	PCTS2
Cd63	3.14533e-07	-0.289166	0.505	0.586	0.00886731	control	PCTS2
Kl	3.18835e-07	0.269165	0.443	0.355	0.00898861	control	PCTS2
Eed	3.19079e-07	0.129065	0.111	0.064	0.00899549	control	PCTS2
Srsf6	3.23265e-07	0.260125	0.249	0.18	0.00911349	control	PCTS2
Ddx50	3.24674e-07	0.198832	0.221	0.154	0.0091532	control	PCTS2
Gatad2b	3.2727e-07	0.178156	0.244	0.169	0.0092264	control	PCTS2
Tcf7l1	3.33632e-07	0.245124	0.105	0.06	0.00940577	control	PCTS2
Slx4ip	3.3442e-07	0.107182	0.129	0.078	0.00942797	control	PCTS2
Dock4	3.39774e-07	0.255196	0.382	0.304	0.0095789	control	PCTS2
Plxdc2	3.42014e-07	0.269172	0.583	0.523	0.00964206	control	PCTS2
Spats2	3.43119e-07	0.112736	0.112	0.065	0.00967322	control	PCTS2
Ifitm3	3.47053e-07	-0.31321	0.089	0.153	0.00978413	control	PCTS2
Slc23a2	3.47208e-07	0.148443	0.108	0.062	0.00978849	control	PCTS2
Ppp1r1a	3.48967e-07	-0.346284	0.121	0.191	0.00983806	control	PCTS2
Rspry1	3.5844e-07	0.136089	0.222	0.152	0.0101052	control	PCTS2
Erc1	3.6108e-07	0.205905	0.313	0.234	0.0101796	control	PCTS2
Cpne1	3.63036e-07	0.155009	0.195	0.129	0.0102347	control	PCTS2
Ces1e	3.70762e-07	0.139481	0.101	0.057	0.0104525	control	PCTS2
Prkcd	3.78982e-07	0.142787	0.126	0.077	0.0106843	control	PCTS2
Atg4c	3.9278e-07	0.131588	0.1	0.056	0.0110733	control	PCTS2
Tcf20	3.93761e-07	0.179899	0.272	0.192	0.0111009	control	PCTS2
Ndufa7	3.94476e-07	-0.386808	0.176	0.248	0.0111211	control	PCTS2
Jak2	3.95875e-07	0.192183	0.158	0.101	0.0111605	control	PCTS2
Mfn1	4.02242e-07	0.12169	0.213	0.143	0.01134	control	PCTS2
Cnot1	4.0586e-07	0.133217	0.254	0.176	0.011442	control	PCTS2
AW554918	4.05947e-07	0.196971	0.22	0.15	0.0114445	control	PCTS2
Rfwd3	4.11434e-07	0.129829	0.131	0.08	0.0115991	control	PCTS2
Patl1	4.15193e-07	0.105492	0.117	0.07	0.0117051	control	PCTS2
Cpsf6	4.16885e-07	0.141372	0.33	0.242	0.0117528	control	PCTS2
Ldb2	4.18176e-07	-0.221813	0.355	0.454	0.0117892	control	PCTS2
Tial1	4.18927e-07	0.142577	0.226	0.154	0.0118104	control	PCTS2
Ehmt1	4.22002e-07	0.160229	0.244	0.169	0.0118971	control	PCTS2
Dcaf5	4.22088e-07	0.10256	0.176	0.114	0.0118995	control	PCTS2
Slc40a1	4.23831e-07	-0.388273	0.092	0.15	0.0119487	control	PCTS2
Atxn2l	4.24577e-07	0.132868	0.1	0.056	0.0119697	control	PCTS2
Slc35a3	4.2751e-07	0.178176	0.291	0.211	0.0120524	control	PCTS2
Eci2	4.30764e-07	0.137428	0.205	0.138	0.0121441	control	PCTS2
Fbxl7	4.3348e-07	-0.356909	0.234	0.316	0.0122207	control	PCTS2
Tuba1b	4.42019e-07	-0.289076	0.065	0.121	0.0124614	control	PCTS2
Otud7b	4.54655e-07	0.138684	0.242	0.168	0.0128176	control	PCTS2
Dctn4	4.8502e-07	0.149822	0.165	0.107	0.0136737	control	PCTS2
Alcam	4.85879e-07	-0.374162	0.155	0.222	0.0136979	control	PCTS2
Chchd1	4.86157e-07	-0.340561	0.068	0.122	0.0137057	control	PCTS2
Pipox	4.8994e-07	0.158843	0.368	0.281	0.0138124	control	PCTS2
Dcaf10	4.97391e-07	0.1273	0.16	0.103	0.0140224	control	PCTS2
Rnasek	5.00433e-07	-0.322266	0.145	0.219	0.0141082	control	PCTS2
Eif2ak3	5.0912e-07	0.110856	0.125	0.075	0.0143531	control	PCTS2
Itsn2	5.10312e-07	0.198079	0.31	0.229	0.0143867	control	PCTS2
Cycs	5.12417e-07	-0.348522	0.254	0.338	0.014446	control	PCTS2
Fbh1	5.12983e-07	0.117178	0.132	0.081	0.014462	control	PCTS2
Snap23	5.24604e-07	0.127558	0.215	0.145	0.0147896	control	PCTS2
Elf1	5.28128e-07	0.176344	0.331	0.245	0.014889	control	PCTS2
Dennd5a	5.38555e-07	0.123569	0.195	0.13	0.0151829	control	PCTS2
Med13	5.42783e-07	0.199911	0.41	0.325	0.0153022	control	PCTS2
Rpl37	5.43167e-07	-0.30529	0.356	0.445	0.015313	control	PCTS2
Itch	5.47747e-07	0.214159	0.403	0.322	0.0154421	control	PCTS2
Srsf3	5.49492e-07	0.166965	0.256	0.184	0.0154913	control	PCTS2
Arhgap42	5.50551e-07	0.252888	0.416	0.343	0.0155211	control	PCTS2
Plekha1	5.50698e-07	0.174896	0.258	0.182	0.0155253	control	PCTS2
Dcaf6	5.53893e-07	0.200846	0.301	0.222	0.0156154	control	PCTS2
Sfxn2	5.6686e-07	0.101178	0.137	0.085	0.0159809	control	PCTS2
Mcts1	5.6777e-07	0.15117	0.165	0.108	0.0160066	control	PCTS2
Sec16a	5.77606e-07	0.140343	0.129	0.079	0.0162839	control	PCTS2
Aldh3a2	5.79968e-07	0.1761	0.205	0.142	0.0163505	control	PCTS2
Sorbs2	5.83564e-07	-0.411258	0.135	0.198	0.0164518	control	PCTS2
Paqr5	6.02083e-07	0.149616	0.259	0.182	0.0169739	control	PCTS2
Serf2	6.05215e-07	-0.368161	0.263	0.342	0.0170622	control	PCTS2
Unc13c	6.09307e-07	0.157974	0.133	0.082	0.0171776	control	PCTS2
Fer	6.28316e-07	0.144912	0.179	0.119	0.0177135	control	PCTS2
Dusp11	6.36645e-07	0.152814	0.209	0.142	0.0179483	control	PCTS2
Ahcyl2	6.3861e-07	0.205143	0.485	0.416	0.0180037	control	PCTS2
Wdr7	6.39326e-07	0.151416	0.261	0.184	0.0180239	control	PCTS2
Gdi1	6.49062e-07	0.168283	0.101	0.058	0.0182983	control	PCTS2
Ubp1	6.51611e-07	0.113008	0.163	0.106	0.0183702	control	PCTS2
Fhit	6.68537e-07	0.344206	0.666	0.65	0.0188474	control	PCTS2
Cers6	6.6909e-07	0.201966	0.269	0.194	0.018863	control	PCTS2
Heatr3	6.7091e-07	0.131444	0.107	0.062	0.0189143	control	PCTS2
Dhx57	6.73111e-07	0.115702	0.1	0.057	0.0189763	control	PCTS2
Pogz	6.86555e-07	0.147765	0.152	0.098	0.0193554	control	PCTS2
Tmem131	6.91897e-07	0.123138	0.203	0.136	0.0195059	control	PCTS2
Cfh	6.94583e-07	-0.223185	0.338	0.431	0.0195817	control	PCTS2
Bcar3	6.9768e-07	0.117167	0.12	0.072	0.019669	control	PCTS2
Lcor	7.08352e-07	0.202938	0.341	0.258	0.0199699	control	PCTS2
4632427E13Rik	7.10453e-07	0.126935	0.22	0.15	0.0200291	control	PCTS2
Adap2	7.13975e-07	0.179819	0.209	0.143	0.0201284	control	PCTS2
Eif4ebp2	7.16825e-07	0.146512	0.19	0.127	0.0202087	control	PCTS2
Ccny	7.22593e-07	0.18589	0.295	0.216	0.0203713	control	PCTS2
Slc6a6	7.54278e-07	0.224868	0.387	0.305	0.0212646	control	PCTS2
8030462N17Rik	7.57211e-07	0.125966	0.201	0.135	0.0213473	control	PCTS2
Kdm6a	7.63882e-07	0.181795	0.305	0.227	0.0215354	control	PCTS2
Dhx9	7.68095e-07	0.102304	0.226	0.156	0.0216541	control	PCTS2
Prkd3	7.68993e-07	0.115928	0.201	0.135	0.0216794	control	PCTS2
Tcaim	7.74359e-07	0.137838	0.21	0.144	0.0218307	control	PCTS2
Arhgap12	7.81513e-07	0.148565	0.233	0.162	0.0220324	control	PCTS2
Specc1l	8.05106e-07	0.161132	0.173	0.115	0.0226976	control	PCTS2
Cstf3	8.09865e-07	0.139483	0.274	0.196	0.0228317	control	PCTS2
Alpl	8.3088e-07	0.176395	0.176	0.117	0.0234242	control	PCTS2
Cyp2j6	8.31778e-07	0.10452	0.125	0.076	0.0234495	control	PCTS2
Rpl27a	8.40024e-07	-0.295536	0.384	0.467	0.023682	control	PCTS2
Calcrl	8.44042e-07	-0.332667	0.129	0.197	0.0237952	control	PCTS2
R3hcc1l	8.55479e-07	0.143373	0.186	0.123	0.0241177	control	PCTS2
Man2a1	8.64009e-07	0.23631	0.378	0.299	0.0243581	control	PCTS2
Hmbox1	8.6712e-07	0.12525	0.202	0.137	0.0244459	control	PCTS2
Bgn	8.81182e-07	-0.252934	0.12	0.189	0.0248423	control	PCTS2
Pfn1	8.89354e-07	-0.339473	0.147	0.219	0.0250727	control	PCTS2
Emcn	8.9677e-07	-0.270299	0.294	0.382	0.0252817	control	PCTS2
Ndufa5	8.99639e-07	-0.359417	0.258	0.338	0.0253626	control	PCTS2
Ndufs6	9.04473e-07	-0.326522	0.244	0.328	0.0254989	control	PCTS2
Sesn1	9.09646e-07	0.12773	0.15	0.096	0.0256447	control	PCTS2
Slc16a7	9.2274e-07	-0.341948	0.224	0.303	0.0260139	control	PCTS2
Mtmr3	9.25951e-07	0.200407	0.339	0.256	0.0261044	control	PCTS2
mt-Cytb	9.25964e-07	-0.392576	0.084	0.143	0.0261048	control	PCTS2
Ankrd10	9.33191e-07	0.109552	0.168	0.11	0.0263085	control	PCTS2
Papss1	9.43341e-07	0.109169	0.216	0.148	0.0265947	control	PCTS2
Nat8	9.61832e-07	0.236936	0.178	0.122	0.027116	control	PCTS2
Rps25	9.66176e-07	-0.356062	0.298	0.375	0.0272384	control	PCTS2
Jmjd1c	9.66752e-07	0.221027	0.394	0.319	0.0272547	control	PCTS2
Dek	9.73631e-07	-0.352999	0.107	0.167	0.0274486	control	PCTS2
Elavl1	9.75706e-07	0.147232	0.252	0.179	0.0275071	control	PCTS2
Zfp131	9.82519e-07	0.132805	0.138	0.087	0.0276992	control	PCTS2
Lpp	9.9779e-07	0.170543	0.526	0.449	0.0281297	control	PCTS2
Egln1	1.00239e-06	0.151491	0.144	0.092	0.0282594	control	PCTS2
Dpyd	1.00426e-06	0.255227	0.403	0.334	0.0283122	control	PCTS2
Ctsd	1.01934e-06	-0.316433	0.179	0.257	0.0287372	control	PCTS2
Eps8	1.01967e-06	0.230091	0.326	0.25	0.0287467	control	PCTS2
Ssu72	1.02076e-06	0.131333	0.161	0.105	0.0287772	control	PCTS2
Asap1	1.03688e-06	0.235479	0.301	0.225	0.0292318	control	PCTS2
Slc10a7	1.04808e-06	0.105951	0.138	0.086	0.0295476	control	PCTS2
Cd9	1.0826e-06	-0.357775	0.116	0.178	0.0305206	control	PCTS2
Cdyl2	1.08671e-06	0.118626	0.1	0.058	0.0306364	control	PCTS2
Cpox	1.09771e-06	0.148168	0.177	0.119	0.0309466	control	PCTS2
Ythdc1	1.09797e-06	0.146184	0.257	0.183	0.030954	control	PCTS2
Cox6a1	1.10828e-06	-0.28077	0.369	0.463	0.0312447	control	PCTS2
Ldhd	1.11827e-06	0.237606	0.452	0.378	0.0315264	control	PCTS2
Dcaf1	1.12185e-06	0.117087	0.141	0.089	0.0316273	control	PCTS2
Mpc2	1.13087e-06	-0.370937	0.444	0.497	0.0318814	control	PCTS2
Tomm6	1.14843e-06	-0.310525	0.12	0.185	0.0323765	control	PCTS2
Pan3	1.19941e-06	0.176685	0.44	0.352	0.0338137	control	PCTS2
St8sia6	1.21508e-06	0.110789	0.149	0.095	0.0342555	control	PCTS2
Ubl5	1.22249e-06	-0.32784	0.102	0.162	0.0344644	control	PCTS2
Abhd3	1.22651e-06	0.100743	0.155	0.099	0.0345777	control	PCTS2
Uhrf2	1.23301e-06	0.132904	0.22	0.153	0.0347609	control	PCTS2
Arhgef7	1.23693e-06	0.117431	0.13	0.08	0.0348716	control	PCTS2
Rps9	1.23868e-06	-0.304763	0.353	0.44	0.034921	control	PCTS2
Tnrc6a	1.25274e-06	0.228334	0.348	0.272	0.0353172	control	PCTS2
Fbxo11	1.26377e-06	0.158857	0.28	0.205	0.0356283	control	PCTS2
Hspa9	1.28454e-06	-0.321856	0.43	0.498	0.0362138	control	PCTS2
Nr6a1	1.28854e-06	0.213453	0.303	0.229	0.0363265	control	PCTS2
Mplkip	1.29424e-06	0.125616	0.112	0.067	0.0364871	control	PCTS2
Glb1l2	1.32611e-06	0.113607	0.166	0.109	0.0373856	control	PCTS2
Sec11a	1.32923e-06	0.148696	0.227	0.159	0.0374738	control	PCTS2
Ndufs8	1.35077e-06	-0.31019	0.071	0.125	0.0380809	control	PCTS2
Ppt2	1.37159e-06	0.164211	0.17	0.114	0.038668	control	PCTS2
Nck1	1.38758e-06	0.12629	0.19	0.128	0.0391187	control	PCTS2
Ppm1b	1.42096e-06	0.163208	0.262	0.19	0.0400596	control	PCTS2
Mtf2	1.42328e-06	0.139373	0.17	0.114	0.0401251	control	PCTS2
Syne2	1.4242e-06	0.182159	0.593	0.543	0.040151	control	PCTS2
Agbl4	1.42843e-06	0.119453	0.183	0.121	0.0402702	control	PCTS2
Rps11	1.43395e-06	-0.362423	0.271	0.348	0.0404259	control	PCTS2
Ralgps2	1.455e-06	0.105844	0.14	0.088	0.0410195	control	PCTS2
Tle4	1.45857e-06	0.13587	0.2	0.137	0.0411199	control	PCTS2
Dync1li1	1.46642e-06	0.120882	0.206	0.141	0.0413412	control	PCTS2
Orc3	1.47287e-06	0.105066	0.184	0.123	0.0415232	control	PCTS2
Itgb5	1.47807e-06	0.12264	0.145	0.093	0.0416698	control	PCTS2
[truncated: 61,807 more rows]
