# Supplementary material for: Cell‐type‐specific gene expression and regulation in the cerebral cortex and kidney of atypical Setbp1 S858R Schinzel Giedion Syndrome mice
Source: J Cell Mol Med. 2023 Oct 23;27(22):3565–77. doi: 10.1111/jcmm.18001 (PMC10660642; doi:10.1111/jcmm.18001)
Supplement: Supplementary file 1 — Appendix S1 [file JCMM-27-3565-s002.zip › jcmm18001-sup-0004-Table_S4.xlsx]

## Sheet: DEGs_cerebralcells
gene	p_val	avg_log2FC	pct.1	pct.2	p_val_adj	cluster	cell_type
Gm47283	0	0.834765	0.843	0.784	0	heterozygous	excitatory_neurons
Arhgap15	0	0.568658	0.698	0.555	0	heterozygous	excitatory_neurons
Mef2c	0	0.5662	0.982	0.978	0	heterozygous	excitatory_neurons
Zeb2	0	0.46976	0.919	0.888	0	heterozygous	excitatory_neurons
Hecw2	0	0.43964	0.984	0.978	0	heterozygous	excitatory_neurons
Gm29260	0	0.418339	0.191	0.037	0	heterozygous	excitatory_neurons
Pak7	0	0.411916	0.96	0.955	0	heterozygous	excitatory_neurons
Arpp21	0	0.301264	0.993	0.992	0	heterozygous	excitatory_neurons
Asic2	0	0.300904	0.988	0.989	0	heterozygous	excitatory_neurons
Gm42418	0	-0.281701	0.994	0.998	0	heterozygous	excitatory_neurons
Fkbp5	0	-0.288232	0.177	0.371	0	heterozygous	excitatory_neurons
Hlf	0	-0.339667	0.424	0.646	0	heterozygous	excitatory_neurons
Ptk2b	0	-0.355157	0.653	0.801	0	heterozygous	excitatory_neurons
Lncpint	0	-0.399616	0.964	0.985	0	heterozygous	excitatory_neurons
Ccnd2	1.42574e-302	-0.290854	0.255	0.45	4.60286e-298	heterozygous	excitatory_neurons
Nrep	2.10237e-288	0.421392	0.417	0.26	6.7873e-284	heterozygous	excitatory_neurons
Cpe	1.47058e-285	-0.318872	0.869	0.942	4.74761e-281	heterozygous	excitatory_neurons
Wipf3	1.6868e-284	-0.331231	0.463	0.646	5.44567e-280	heterozygous	excitatory_neurons
R3hdm1	2.50894e-284	0.32555	0.996	0.994	8.09985e-280	heterozygous	excitatory_neurons
C130071C03Rik	6.34298e-277	0.306822	0.94	0.923	2.04777e-272	heterozygous	excitatory_neurons
Nmnat2	1.15152e-274	-0.291347	0.768	0.883	3.71758e-270	heterozygous	excitatory_neurons
Dapk1	7.02272e-261	-0.303156	0.737	0.855	2.26722e-256	heterozygous	excitatory_neurons
Adcy9	5.78333e-237	-0.307425	0.824	0.906	1.86709e-232	heterozygous	excitatory_neurons
Dbp	7.45277e-237	-0.160161	0.142	0.297	2.40605e-232	heterozygous	excitatory_neurons
Per1	6.94212e-231	-0.204658	0.29	0.473	2.24119e-226	heterozygous	excitatory_neurons
Nr1d1	8.8594e-228	-0.153116	0.133	0.28	2.86017e-223	heterozygous	excitatory_neurons
Ralyl	5.94976e-221	0.306187	0.979	0.976	1.92082e-216	heterozygous	excitatory_neurons
Camkv	8.4626e-220	-0.265703	0.622	0.775	2.73207e-215	heterozygous	excitatory_neurons
Galnt9	7.37724e-214	-0.323053	0.483	0.646	2.38167e-209	heterozygous	excitatory_neurons
Camk2a	3.26841e-211	-0.247217	0.973	0.982	1.05517e-206	heterozygous	excitatory_neurons
Nr1d2	2.00046e-208	-0.207763	0.497	0.672	6.45829e-204	heterozygous	excitatory_neurons
Kcnip3	2.22189e-207	-0.295996	0.628	0.768	7.17315e-203	heterozygous	excitatory_neurons
Kcnh7	3.0164e-207	0.237229	0.989	0.989	9.73814e-203	heterozygous	excitatory_neurons
Map1b	4.53762e-206	-0.224888	0.911	0.96	1.46492e-201	heterozygous	excitatory_neurons
Hrh3	3.31568e-205	-0.173785	0.115	0.246	1.07043e-200	heterozygous	excitatory_neurons
Spns2	3.2175e-204	-0.200591	0.269	0.433	1.03874e-199	heterozygous	excitatory_neurons
Brinp1	8.07518e-204	0.340552	0.977	0.975	2.60699e-199	heterozygous	excitatory_neurons
Pnisr	1.41967e-203	0.206655	0.971	0.968	4.58325e-199	heterozygous	excitatory_neurons
Col25a1	7.02102e-203	0.465104	0.427	0.299	2.26667e-198	heterozygous	excitatory_neurons
Mlip	8.58297e-202	0.352081	0.848	0.803	2.77093e-197	heterozygous	excitatory_neurons
Slc7a14	1.08778e-199	-0.237814	0.457	0.626	3.5118e-195	heterozygous	excitatory_neurons
Fgf1	5.35363e-199	0.283914	0.345	0.214	1.72837e-194	heterozygous	excitatory_neurons
Satb2	4.66932e-196	0.314765	0.892	0.883	1.50744e-191	heterozygous	excitatory_neurons
Rnf150	1.11732e-195	-0.271339	0.792	0.878	3.60717e-191	heterozygous	excitatory_neurons
Prkn	2.70267e-195	-0.249634	0.895	0.941	8.72529e-191	heterozygous	excitatory_neurons
Sik2	4.08648e-193	-0.241995	0.626	0.772	1.31928e-188	heterozygous	excitatory_neurons
Gfod1	5.9387e-193	-0.241111	0.741	0.862	1.91725e-188	heterozygous	excitatory_neurons
Smad3	6.85468e-193	-0.247634	0.389	0.549	2.21297e-188	heterozygous	excitatory_neurons
Ube3a	1.48217e-190	0.222127	0.993	0.991	4.78502e-186	heterozygous	excitatory_neurons
Lrrn2	8.71049e-190	-0.225533	0.536	0.695	2.81209e-185	heterozygous	excitatory_neurons
Srrm4	7.97752e-189	-0.252464	0.699	0.819	2.57546e-184	heterozygous	excitatory_neurons
Gabrg2	2.96967e-186	0.314552	0.867	0.845	9.5873e-182	heterozygous	excitatory_neurons
Car4	7.91064e-183	-0.183156	0.171	0.307	2.55387e-178	heterozygous	excitatory_neurons
Plcl2	1.2177e-182	-0.252025	0.854	0.923	3.93124e-178	heterozygous	excitatory_neurons
Klf9	8.24279e-182	-0.222706	0.547	0.702	2.6611e-177	heterozygous	excitatory_neurons
Smpd3	1.42343e-181	-0.222443	0.516	0.669	4.59541e-177	heterozygous	excitatory_neurons
Ak5	3.00833e-181	-0.288042	0.718	0.827	9.7121e-177	heterozygous	excitatory_neurons
Pde8b	1.43153e-177	0.325905	0.889	0.873	4.62156e-173	heterozygous	excitatory_neurons
Tef	5.27953e-177	-0.205032	0.577	0.729	1.70444e-172	heterozygous	excitatory_neurons
Ptprd	3.93221e-174	-0.186936	0.998	0.999	1.26947e-169	heterozygous	excitatory_neurons
Brinp2	5.10701e-174	-0.23777	0.798	0.88	1.64875e-169	heterozygous	excitatory_neurons
Bhlhe40	5.1544e-174	-0.152245	0.171	0.308	1.66405e-169	heterozygous	excitatory_neurons
Negr1	1.00628e-173	-0.267183	0.994	0.996	3.24867e-169	heterozygous	excitatory_neurons
Bhlhe41	1.36789e-173	-0.125305	0.12	0.243	4.4161e-169	heterozygous	excitatory_neurons
Zfp804b	5.84345e-172	-0.411552	0.277	0.426	1.8865e-167	heterozygous	excitatory_neurons
Baiap2	4.16602e-171	-0.239303	0.803	0.892	1.34496e-166	heterozygous	excitatory_neurons
Ptprn	2.31321e-170	0.246963	0.951	0.947	7.46797e-166	heterozygous	excitatory_neurons
Opcml	2.42705e-169	0.212784	0.996	0.996	7.8355e-165	heterozygous	excitatory_neurons
Fam49b	8.57577e-169	-0.218143	0.838	0.912	2.7686e-164	heterozygous	excitatory_neurons
Ciart	1.14101e-166	-0.10747	0.08	0.184	3.68363e-162	heterozygous	excitatory_neurons
Gm21860	1.77401e-166	0.174308	0.167	0.073	5.7272e-162	heterozygous	excitatory_neurons
Anks1	2.32888e-165	-0.196754	0.411	0.567	7.51856e-161	heterozygous	excitatory_neurons
Ankrd12	3.19017e-162	-0.199142	0.819	0.896	1.02992e-157	heterozygous	excitatory_neurons
Galnt17	1.60601e-159	-0.256735	0.627	0.761	5.18484e-155	heterozygous	excitatory_neurons
Lyst	2.64546e-159	-0.239743	0.753	0.845	8.5406e-155	heterozygous	excitatory_neurons
Adam2	9.99671e-159	0.302071	0.336	0.215	3.22734e-154	heterozygous	excitatory_neurons
Trhde	5.05049e-158	0.431366	0.815	0.772	1.6305e-153	heterozygous	excitatory_neurons
Ppfia2	5.37461e-158	0.267445	0.977	0.974	1.73514e-153	heterozygous	excitatory_neurons
Mid1	1.17485e-157	0.202723	0.319	0.2	3.79288e-153	heterozygous	excitatory_neurons
Lzts1	2.84348e-157	-0.206701	0.56	0.705	9.17988e-153	heterozygous	excitatory_neurons
Tcf20	3.35695e-157	-0.201608	0.834	0.904	1.08376e-152	heterozygous	excitatory_neurons
Mpc1	2.00117e-156	-0.190339	0.596	0.741	6.46057e-152	heterozygous	excitatory_neurons
Tll1	1.89472e-155	0.180344	0.151	0.064	6.11691e-151	heterozygous	excitatory_neurons
Nsf	2.02616e-155	-0.198826	0.885	0.934	6.54125e-151	heterozygous	excitatory_neurons
Gm15398	2.23005e-155	0.601212	0.588	0.505	7.19949e-151	heterozygous	excitatory_neurons
Trim2	2.34262e-155	-0.224334	0.839	0.903	7.56292e-151	heterozygous	excitatory_neurons
Gas7	2.06733e-154	-0.242583	0.813	0.893	6.67416e-150	heterozygous	excitatory_neurons
Asap1	1.41718e-153	0.208003	0.977	0.974	4.57522e-149	heterozygous	excitatory_neurons
Lamc1	3.9429e-152	-0.176962	0.359	0.508	1.27292e-147	heterozygous	excitatory_neurons
Mir99ahg	2.95212e-151	0.28715	0.956	0.942	9.53062e-147	heterozygous	excitatory_neurons
Ripor2	3.63636e-149	-0.243251	0.516	0.651	1.17396e-144	heterozygous	excitatory_neurons
Gm28175	7.07443e-148	0.365273	0.48	0.378	2.28391e-143	heterozygous	excitatory_neurons
Coro1c	1.46465e-146	-0.13274	0.213	0.347	4.72847e-142	heterozygous	excitatory_neurons
Diaph1	1.83537e-146	-0.175053	0.354	0.5	5.92532e-142	heterozygous	excitatory_neurons
Mgat5b	1.33128e-145	-0.181168	0.31	0.449	4.29791e-141	heterozygous	excitatory_neurons
Cnksr2	3.58119e-145	0.202601	0.983	0.982	1.15615e-140	heterozygous	excitatory_neurons
Adra1a	2.42257e-144	0.252832	0.318	0.206	7.82101e-140	heterozygous	excitatory_neurons
Sv2b	5.8033e-144	-0.190714	0.917	0.95	1.87354e-139	heterozygous	excitatory_neurons
Castor2	3.61656e-143	-0.154943	0.348	0.499	1.16757e-138	heterozygous	excitatory_neurons
Sorcs3	3.91971e-143	0.424074	0.738	0.647	1.26544e-138	heterozygous	excitatory_neurons
Srcin1	8.58191e-143	-0.191576	0.864	0.925	2.77059e-138	heterozygous	excitatory_neurons
A230004M16Rik	2.08069e-142	0.266092	0.548	0.457	6.7173e-138	heterozygous	excitatory_neurons
Cpeb1	2.12745e-142	-0.21271	0.627	0.749	6.86827e-138	heterozygous	excitatory_neurons
Prkcg	6.01813e-142	-0.263691	0.461	0.586	1.94289e-137	heterozygous	excitatory_neurons
Ksr1	1.14132e-141	-0.18332	0.359	0.504	3.68462e-137	heterozygous	excitatory_neurons
Nsg2	5.41555e-141	-0.19812	0.608	0.737	1.74836e-136	heterozygous	excitatory_neurons
Gm13561	5.50232e-141	0.207637	0.203	0.109	1.77637e-136	heterozygous	excitatory_neurons
Nuak1	2.62315e-140	-0.181007	0.452	0.602	8.46859e-136	heterozygous	excitatory_neurons
Nrg3	1.01438e-139	-0.110077	0.996	0.996	3.27481e-135	heterozygous	excitatory_neurons
Dtnb	1.37253e-139	-0.220843	0.822	0.892	4.43109e-135	heterozygous	excitatory_neurons
Hes1	1.65317e-139	-0.136959	0.109	0.211	5.3371e-135	heterozygous	excitatory_neurons
Pantr1	4.86817e-139	0.337996	0.608	0.535	1.57164e-134	heterozygous	excitatory_neurons
Cbfa2t3	5.60233e-139	-0.13355	0.202	0.33	1.80866e-134	heterozygous	excitatory_neurons
Sntg2	1.02232e-138	-0.195369	0.21	0.333	3.30047e-134	heterozygous	excitatory_neurons
9530059O14Rik	2.19586e-138	-0.283642	0.751	0.831	7.08912e-134	heterozygous	excitatory_neurons
Gm42439	3.3247e-138	0.319442	0.659	0.592	1.07335e-133	heterozygous	excitatory_neurons
Diras2	4.54894e-138	0.259438	0.513	0.409	1.46858e-133	heterozygous	excitatory_neurons
Nptx1	7.61841e-138	-0.195969	0.407	0.554	2.45953e-133	heterozygous	excitatory_neurons
Nav2	3.5766e-137	-0.161414	0.976	0.983	1.15467e-132	heterozygous	excitatory_neurons
Grik5	8.99376e-137	-0.19672	0.742	0.843	2.90354e-132	heterozygous	excitatory_neurons
Rhobtb2	1.93081e-136	-0.18461	0.541	0.68	6.23343e-132	heterozygous	excitatory_neurons
Sbk1	2.06333e-136	-0.103153	0.115	0.22	6.66126e-132	heterozygous	excitatory_neurons
Cacna1d	9.09904e-136	-0.191904	0.921	0.958	2.93754e-131	heterozygous	excitatory_neurons
Add2	7.18901e-135	-0.187733	0.833	0.902	2.3209e-130	heterozygous	excitatory_neurons
Fhit	1.87648e-134	-0.240231	0.372	0.503	6.05803e-130	heterozygous	excitatory_neurons
Man1c1	7.49348e-134	-0.202853	0.333	0.462	2.41919e-129	heterozygous	excitatory_neurons
Mbnl2	9.05982e-134	-0.173361	0.947	0.968	2.92487e-129	heterozygous	excitatory_neurons
Stxbp5l	9.65576e-134	0.181938	0.981	0.979	3.11727e-129	heterozygous	excitatory_neurons
Slc17a7	1.2798e-133	-0.193168	0.905	0.945	4.13172e-129	heterozygous	excitatory_neurons
Mrps6	2.18034e-133	-0.124056	0.21	0.336	7.03901e-129	heterozygous	excitatory_neurons
Cntnap5a	1.68705e-132	-0.381024	0.531	0.648	5.44647e-128	heterozygous	excitatory_neurons
Zdhhc14	3.42465e-132	-0.240527	0.743	0.827	1.10561e-127	heterozygous	excitatory_neurons
4930473D10Rik	1.02842e-131	0.287485	0.324	0.222	3.32015e-127	heterozygous	excitatory_neurons
Rapgef2	1.13411e-131	-0.178931	0.894	0.94	3.66136e-127	heterozygous	excitatory_neurons
Adora1	1.67653e-131	-0.157037	0.293	0.429	5.4125e-127	heterozygous	excitatory_neurons
Sept9	1.93056e-131	-0.134991	0.223	0.35	6.23263e-127	heterozygous	excitatory_neurons
Acot7	2.01274e-131	-0.150271	0.382	0.522	6.49793e-127	heterozygous	excitatory_neurons
Ttc39c	2.35737e-131	-0.128659	0.205	0.328	7.61052e-127	heterozygous	excitatory_neurons
Eml5	2.91728e-131	0.210922	0.939	0.938	9.41814e-127	heterozygous	excitatory_neurons
Dpf1	8.59206e-129	-0.127516	0.267	0.402	2.77386e-124	heterozygous	excitatory_neurons
Rasal1	1.17651e-128	-0.168899	0.356	0.493	3.79826e-124	heterozygous	excitatory_neurons
Scn3b	1.11788e-127	-0.140439	0.254	0.386	3.60897e-123	heterozygous	excitatory_neurons
Mbp	2.33159e-127	-0.189368	0.354	0.494	7.52732e-123	heterozygous	excitatory_neurons
Dscam	5.06889e-127	-0.189361	0.934	0.96	1.63644e-122	heterozygous	excitatory_neurons
Rybp	2.00495e-126	-0.138119	0.293	0.427	6.47277e-122	heterozygous	excitatory_neurons
Gm34237	1.99952e-124	-0.108556	0.13	0.234	6.45525e-120	heterozygous	excitatory_neurons
Auts2	3.87346e-124	0.213476	0.986	0.982	1.25051e-119	heterozygous	excitatory_neurons
Pdzrn3	5.4791e-124	0.383676	0.739	0.696	1.76887e-119	heterozygous	excitatory_neurons
Efr3b	3.96682e-123	-0.180365	0.611	0.734	1.28065e-118	heterozygous	excitatory_neurons
Mef2d	9.66592e-123	-0.158917	0.552	0.691	3.12055e-118	heterozygous	excitatory_neurons
Sez6l	2.92204e-122	-0.178047	0.794	0.868	9.43353e-118	heterozygous	excitatory_neurons
Ago2	3.67829e-122	-0.152341	0.423	0.564	1.1875e-117	heterozygous	excitatory_neurons
Banp	1.01182e-121	-0.182759	0.618	0.736	3.26655e-117	heterozygous	excitatory_neurons
Pkig	1.38941e-121	-0.171953	0.599	0.729	4.48558e-117	heterozygous	excitatory_neurons
Camkk1	2.53491e-121	-0.153311	0.352	0.487	8.18371e-117	heterozygous	excitatory_neurons
Acap2	3.11546e-121	-0.193918	0.898	0.938	1.0058e-116	heterozygous	excitatory_neurons
Gng2	3.67046e-120	-0.173042	0.549	0.69	1.18497e-115	heterozygous	excitatory_neurons
Rab15	3.07483e-119	-0.157985	0.473	0.613	9.92679e-115	heterozygous	excitatory_neurons
Fam49a	1.64309e-118	-0.17085	0.715	0.814	5.30455e-114	heterozygous	excitatory_neurons
Unc5a	1.31426e-117	-0.148172	0.416	0.558	4.24295e-113	heterozygous	excitatory_neurons
Traip	1.85986e-117	-0.148805	0.2	0.315	6.00436e-113	heterozygous	excitatory_neurons
Ank	1.89345e-117	-0.170432	0.856	0.918	6.11282e-113	heterozygous	excitatory_neurons
Maml3	2.72359e-117	0.394768	0.681	0.632	8.79283e-113	heterozygous	excitatory_neurons
Plxnd1	8.01814e-117	-0.139115	0.2	0.314	2.58857e-112	heterozygous	excitatory_neurons
9630014M24Rik	2.6842e-116	0.223219	0.441	0.341	8.66568e-112	heterozygous	excitatory_neurons
Tgfbr3	1.03626e-115	-0.118118	0.17	0.279	3.34546e-111	heterozygous	excitatory_neurons
Dgkg	2.66158e-115	-0.219739	0.398	0.524	8.59265e-111	heterozygous	excitatory_neurons
Sh3gl3	2.75129e-115	-0.139899	0.262	0.385	8.88225e-111	heterozygous	excitatory_neurons
Ski	3.21623e-115	-0.150834	0.521	0.654	1.03833e-110	heterozygous	excitatory_neurons
Tmem38a	4.91626e-115	-0.149132	0.482	0.621	1.58717e-110	heterozygous	excitatory_neurons
Crispld1	1.42501e-114	-0.140303	0.081	0.163	4.60049e-110	heterozygous	excitatory_neurons
Agap1	1.71307e-114	-0.176649	0.666	0.78	5.53048e-110	heterozygous	excitatory_neurons
Klf13	3.56824e-114	-0.1522	0.439	0.574	1.15197e-109	heterozygous	excitatory_neurons
Stum	4.47922e-114	-0.189825	0.249	0.359	1.44607e-109	heterozygous	excitatory_neurons
Ptma	8.97926e-114	-0.136578	0.329	0.464	2.89886e-109	heterozygous	excitatory_neurons
Nrn1	1.0198e-113	0.293094	0.709	0.675	3.29231e-109	heterozygous	excitatory_neurons
Kcnab2	2.754e-113	-0.137764	0.426	0.562	8.89102e-109	heterozygous	excitatory_neurons
Cdkl5	2.83871e-113	0.228304	0.893	0.892	9.1645e-109	heterozygous	excitatory_neurons
Scn1a	7.34614e-113	0.227656	0.907	0.904	2.37163e-108	heterozygous	excitatory_neurons
Rassf3	1.33061e-112	0.184731	0.281	0.188	4.29574e-108	heterozygous	excitatory_neurons
Rtn1	1.47729e-112	-0.153827	0.945	0.97	4.76927e-108	heterozygous	excitatory_neurons
Ube2b	4.28904e-112	-0.157481	0.878	0.928	1.38467e-107	heterozygous	excitatory_neurons
Lama2	6.35829e-112	0.589587	0.209	0.128	2.05271e-107	heterozygous	excitatory_neurons
Snhg11	1.0039e-111	0.105777	0.999	1	3.241e-107	heterozygous	excitatory_neurons
Pde2a	1.21598e-110	-0.173627	0.752	0.843	3.92568e-106	heterozygous	excitatory_neurons
Adamts17	3.68556e-110	-0.16096	0.399	0.529	1.18985e-105	heterozygous	excitatory_neurons
Adgra1	4.01601e-110	-0.157423	0.335	0.465	1.29653e-105	heterozygous	excitatory_neurons
Sesn1	1.10278e-109	-0.170769	0.708	0.807	3.5602e-105	heterozygous	excitatory_neurons
Gm49678	1.4535e-109	-0.256181	0.514	0.638	4.69247e-105	heterozygous	excitatory_neurons
Klhl2	5.42444e-109	0.216945	0.838	0.824	1.75123e-104	heterozygous	excitatory_neurons
Ubl3	6.74336e-109	-0.142511	0.428	0.561	2.17703e-104	heterozygous	excitatory_neurons
Hpcal4	1.00959e-108	-0.124908	0.261	0.381	3.25936e-104	heterozygous	excitatory_neurons
Sesn3	1.2051e-108	-0.168554	0.508	0.632	3.89055e-104	heterozygous	excitatory_neurons
Prpf4b	1.65704e-108	0.183253	0.935	0.928	5.3496e-104	heterozygous	excitatory_neurons
Sort1	5.9783e-108	-0.174611	0.706	0.801	1.93003e-103	heterozygous	excitatory_neurons
Tcf4	1.88075e-107	0.181466	0.986	0.977	6.07182e-103	heterozygous	excitatory_neurons
Rtn3	2.05487e-107	-0.128145	0.971	0.983	6.63393e-103	heterozygous	excitatory_neurons
Rbm39	1.05629e-106	0.15772	0.972	0.97	3.41012e-102	heterozygous	excitatory_neurons
Pgm2l1	2.09461e-106	-0.164562	0.594	0.713	6.76224e-102	heterozygous	excitatory_neurons
Ptms	3.21836e-106	-0.148023	0.483	0.619	1.03902e-101	heterozygous	excitatory_neurons
Zfp407	5.17896e-106	0.213075	0.797	0.777	1.67198e-101	heterozygous	excitatory_neurons
Wls	1.82558e-105	0.350421	0.361	0.277	5.8937e-101	heterozygous	excitatory_neurons
Sgsm1	5.8727e-105	-0.141681	0.602	0.73	1.89594e-100	heterozygous	excitatory_neurons
Sdk1	7.17196e-105	-0.314452	0.462	0.582	2.31539e-100	heterozygous	excitatory_neurons
Slit1	9.2957e-105	-0.179815	0.433	0.564	3.00102e-100	heterozygous	excitatory_neurons
Kcnd2	1.06657e-104	0.159404	0.995	0.994	3.4433e-100	heterozygous	excitatory_neurons
Pxdn	1.46438e-104	-0.149513	0.432	0.566	4.7276e-100	heterozygous	excitatory_neurons
Spire1	2.12904e-104	-0.170875	0.838	0.903	6.8734e-100	heterozygous	excitatory_neurons
Gm46367	2.2249e-104	0.253564	0.751	0.725	7.18288e-100	heterozygous	excitatory_neurons
Ablim3	2.41245e-104	-0.127733	0.266	0.384	7.78835e-100	heterozygous	excitatory_neurons
Csnk1a1	2.84233e-104	-0.157744	0.851	0.911	9.17618e-100	heterozygous	excitatory_neurons
Anxa7	3.86362e-104	-0.108817	0.234	0.35	1.24733e-99	heterozygous	excitatory_neurons
2210408F21Rik	4.97854e-104	-0.178448	0.77	0.854	1.60727e-99	heterozygous	excitatory_neurons
Ociad2	5.12198e-104	-0.173598	0.522	0.645	1.65358e-99	heterozygous	excitatory_neurons
Kctd16	5.4359e-104	0.222873	0.965	0.959	1.75492e-99	heterozygous	excitatory_neurons
Pgbd5	6.04949e-104	-0.170848	0.669	0.769	1.95302e-99	heterozygous	excitatory_neurons
Shc3	3.50749e-103	-0.172694	0.587	0.7	1.13236e-98	heterozygous	excitatory_neurons
Ahdc1	9.82652e-103	-0.117901	0.351	0.48	3.17239e-98	heterozygous	excitatory_neurons
Mapk10	1.63028e-102	-0.141921	0.982	0.988	5.26321e-98	heterozygous	excitatory_neurons
Arpc2	6.92662e-102	-0.157475	0.556	0.677	2.23619e-97	heterozygous	excitatory_neurons
Rnf165	1.60724e-101	-0.152347	0.587	0.712	5.1888e-97	heterozygous	excitatory_neurons
Ptpre	3.20925e-101	-0.132684	0.244	0.359	1.03608e-96	heterozygous	excitatory_neurons
Pde10a	7.57592e-101	0.189855	0.979	0.982	2.44581e-96	heterozygous	excitatory_neurons
Map4k3	9.30877e-101	-0.157659	0.792	0.867	3.00524e-96	heterozygous	excitatory_neurons
Sez6l2	9.30936e-101	-0.149147	0.529	0.655	3.00544e-96	heterozygous	excitatory_neurons
Vrk2	1.13625e-100	0.214791	0.198	0.12	3.66827e-96	heterozygous	excitatory_neurons
Cadps2	3.17214e-100	0.439392	0.794	0.76	1.02409e-95	heterozygous	excitatory_neurons
Gm26691	1.27764e-99	-0.200396	0.386	0.502	4.12474e-95	heterozygous	excitatory_neurons
Tnfrsf21	1.57869e-99	-0.120953	0.318	0.442	5.09663e-95	heterozygous	excitatory_neurons
Slc2a3	2.56094e-99	-0.155395	0.58	0.697	8.26774e-95	heterozygous	excitatory_neurons
Arhgap21	4.15738e-99	-0.160328	0.815	0.879	1.34217e-94	heterozygous	excitatory_neurons
Sgcz	8.00512e-99	-0.222569	0.92	0.956	2.58437e-94	heterozygous	excitatory_neurons
Hdac7	8.93906e-99	-0.152385	0.529	0.655	2.88589e-94	heterozygous	excitatory_neurons
Rufy3	1.40376e-98	-0.15198	0.79	0.87	4.53189e-94	heterozygous	excitatory_neurons
Syngr3	1.66222e-98	-0.109067	0.285	0.408	5.36631e-94	heterozygous	excitatory_neurons
Fry	1.69746e-98	-0.152424	0.93	0.959	5.48008e-94	heterozygous	excitatory_neurons
Spock2	2.20152e-98	-0.149034	0.625	0.749	7.10738e-94	heterozygous	excitatory_neurons
Stat4	8.38885e-98	0.106524	0.11	0.05	2.70826e-93	heterozygous	excitatory_neurons
Slc6a7	9.73119e-98	-0.171701	0.327	0.436	3.14162e-93	heterozygous	excitatory_neurons
Kirrel3	1.04862e-97	-0.37345	0.565	0.665	3.38535e-93	heterozygous	excitatory_neurons
Tmsb10	1.08832e-97	-0.13962	0.268	0.385	3.51354e-93	heterozygous	excitatory_neurons
Galnt16	1.29839e-97	-0.163533	0.356	0.47	4.19173e-93	heterozygous	excitatory_neurons
Neurl1a	1.51034e-97	-0.137148	0.397	0.518	4.87597e-93	heterozygous	excitatory_neurons
Per2	2.55337e-97	-0.109733	0.279	0.398	8.24332e-93	heterozygous	excitatory_neurons
Aak1	2.96758e-97	-0.133588	0.943	0.965	9.58054e-93	heterozygous	excitatory_neurons
Elfn2	3.06301e-97	-0.106179	0.282	0.402	9.88863e-93	heterozygous	excitatory_neurons
Cttnbp2	5.94173e-97	0.170461	0.981	0.981	1.91823e-92	heterozygous	excitatory_neurons
Pak1	8.04792e-97	-0.188648	0.702	0.798	2.59819e-92	heterozygous	excitatory_neurons
Pcdh1	3.58483e-96	-0.131144	0.397	0.521	1.15733e-91	heterozygous	excitatory_neurons
Cmip	1.83221e-95	-0.141872	0.85	0.914	5.91511e-91	heterozygous	excitatory_neurons
Lrrc4b	1.90934e-95	-0.123041	0.336	0.459	6.16412e-91	heterozygous	excitatory_neurons
Fam110b	3.52561e-95	-0.16922	0.496	0.612	1.13821e-90	heterozygous	excitatory_neurons
C730002L08Rik	8.88736e-95	0.224978	0.347	0.265	2.8692e-90	heterozygous	excitatory_neurons
5330438D12Rik	9.94888e-95	0.204067	0.871	0.858	3.2119e-90	heterozygous	excitatory_neurons
Dlg1	1.37423e-94	0.155679	0.968	0.968	4.43655e-90	heterozygous	excitatory_neurons
Tmsb4x	5.2104e-94	-0.164883	0.537	0.662	1.68213e-89	heterozygous	excitatory_neurons
Mcf2l	6.86154e-94	-0.155954	0.786	0.86	2.21518e-89	heterozygous	excitatory_neurons
Tox3	9.51112e-94	-0.138806	0.133	0.22	3.07057e-89	heterozygous	excitatory_neurons
Chrm1	1.2584e-93	-0.118595	0.325	0.445	4.06263e-89	heterozygous	excitatory_neurons
Akt3	1.70092e-93	0.162274	0.987	0.985	5.49125e-89	heterozygous	excitatory_neurons
Sema4d	1.85065e-93	-0.1271	0.446	0.575	5.97465e-89	heterozygous	excitatory_neurons
Mir124-2hg	2.22514e-93	0.216209	0.767	0.745	7.18366e-89	heterozygous	excitatory_neurons
Mtmr12	3.02108e-93	-0.151678	0.619	0.728	9.75326e-89	heterozygous	excitatory_neurons
Frmd4a	3.79962e-93	-0.156962	0.975	0.984	1.22667e-88	heterozygous	excitatory_neurons
Atp2b4	6.11422e-93	-0.211884	0.412	0.52	1.97391e-88	heterozygous	excitatory_neurons
Sytl2	8.98446e-93	0.225818	0.608	0.554	2.90054e-88	heterozygous	excitatory_neurons
Fkbp1a	1.25502e-92	-0.125489	0.436	0.562	4.05169e-88	heterozygous	excitatory_neurons
Nyap2	2.91464e-92	0.223045	0.892	0.888	9.40962e-88	heterozygous	excitatory_neurons
Cdh2	3.29285e-92	-0.16268	0.925	0.957	1.06307e-87	heterozygous	excitatory_neurons
Cntnap2	5.36752e-92	0.1947	0.992	0.992	1.73285e-87	heterozygous	excitatory_neurons
Ctif	5.509e-92	-0.142962	0.617	0.732	1.77853e-87	heterozygous	excitatory_neurons
Aff2	6.13461e-92	-0.194477	0.635	0.731	1.9805e-87	heterozygous	excitatory_neurons
Plekha6	3.86934e-91	-0.14586	0.723	0.815	1.24918e-86	heterozygous	excitatory_neurons
Rab6b	4.20724e-91	-0.144995	0.789	0.866	1.35827e-86	heterozygous	excitatory_neurons
Tub	1.25005e-90	-0.153118	0.675	0.772	4.03566e-86	heterozygous	excitatory_neurons
Snph	1.46641e-89	-0.145695	0.703	0.801	4.73417e-85	heterozygous	excitatory_neurons
Gtf2ird1	3.14702e-89	-0.120041	0.36	0.481	1.01599e-84	heterozygous	excitatory_neurons
Hsph1	3.4775e-89	-0.116834	0.38	0.503	1.12267e-84	heterozygous	excitatory_neurons
Selenow	4.96193e-89	-0.151407	0.544	0.663	1.60191e-84	heterozygous	excitatory_neurons
Etl4	6.18932e-89	0.210992	0.962	0.958	1.99816e-84	heterozygous	excitatory_neurons
Upp2	1.43707e-88	-0.155927	0.827	0.889	4.63943e-84	heterozygous	excitatory_neurons
Syt11	2.85403e-88	-0.152972	0.731	0.828	9.21396e-84	heterozygous	excitatory_neurons
Mrtfa	4.51907e-88	-0.161729	0.702	0.789	1.45894e-83	heterozygous	excitatory_neurons
Rgs17	8.7903e-88	-0.191868	0.619	0.721	2.83786e-83	heterozygous	excitatory_neurons
Tmem117	9.77449e-88	-0.151102	0.351	0.463	3.1556e-83	heterozygous	excitatory_neurons
Crebzf	1.02777e-87	0.173303	0.8	0.786	3.31804e-83	heterozygous	excitatory_neurons
Lrrc3b	1.72089e-87	-0.136922	0.365	0.483	5.55571e-83	heterozygous	excitatory_neurons
Lpin2	1.81243e-87	-0.139387	0.581	0.697	5.85124e-83	heterozygous	excitatory_neurons
Kif1a	3.08787e-87	-0.143063	0.752	0.84	9.96888e-83	heterozygous	excitatory_neurons
Smad1	7.11839e-87	-0.109781	0.32	0.435	2.2981e-82	heterozygous	excitatory_neurons
Fam189a1	1.57221e-86	-0.175854	0.858	0.914	5.07573e-82	heterozygous	excitatory_neurons
Srpk2	1.77726e-86	-0.122862	0.948	0.97	5.73771e-82	heterozygous	excitatory_neurons
Pcdh15	1.81944e-86	0.501536	0.832	0.807	5.87389e-82	heterozygous	excitatory_neurons
Kansl1	2.70599e-86	-0.12385	0.955	0.975	8.73601e-82	heterozygous	excitatory_neurons
Slc38a2	4.79113e-86	-0.142866	0.622	0.74	1.54677e-81	heterozygous	excitatory_neurons
Anxa6	1.00763e-85	-0.108058	0.301	0.412	3.25305e-81	heterozygous	excitatory_neurons
Bcr	1.97605e-85	-0.126096	0.438	0.555	6.3795e-81	heterozygous	excitatory_neurons
Ephb2	2.41878e-85	-0.14239	0.509	0.626	7.80881e-81	heterozygous	excitatory_neurons
Sntb2	5.14558e-85	-0.186938	0.61	0.717	1.6612e-80	heterozygous	excitatory_neurons
Wscd2	5.23615e-85	-0.130663	0.435	0.556	1.69044e-80	heterozygous	excitatory_neurons
Kcnip4	7.03774e-85	-0.212693	0.982	0.991	2.27206e-80	heterozygous	excitatory_neurons
Ankrd33b	8.42203e-85	-0.15572	0.756	0.839	2.71897e-80	heterozygous	excitatory_neurons
Gm1043	1.39502e-84	-0.137814	0.551	0.665	4.50367e-80	heterozygous	excitatory_neurons
Ssbp3	1.8315e-84	-0.142357	0.56	0.674	5.91282e-80	heterozygous	excitatory_neurons
Ankrd27	2.0881e-84	-0.110548	0.372	0.489	6.74122e-80	heterozygous	excitatory_neurons
Ovol2	2.63507e-84	-0.111323	0.186	0.28	8.50707e-80	heterozygous	excitatory_neurons
Ncs1	2.80736e-84	-0.113341	0.399	0.518	9.06327e-80	heterozygous	excitatory_neurons
Cadps	7.28693e-84	-0.104123	0.995	0.995	2.35251e-79	heterozygous	excitatory_neurons
Clvs1	8.97773e-84	-0.145672	0.769	0.846	2.89837e-79	heterozygous	excitatory_neurons
Abhd6	9.51158e-84	-0.13459	0.432	0.546	3.07072e-79	heterozygous	excitatory_neurons
Mbnl1	2.83917e-83	-0.155239	0.72	0.811	9.16596e-79	heterozygous	excitatory_neurons
Gm11418	7.87907e-83	0.214375	0.495	0.423	2.54368e-78	heterozygous	excitatory_neurons
Mmp17	1.26229e-82	-0.141242	0.424	0.538	4.07519e-78	heterozygous	excitatory_neurons
Cetn3	1.28319e-82	0.19473	0.557	0.503	4.14265e-78	heterozygous	excitatory_neurons
Mvb12b	1.35734e-82	-0.113958	0.431	0.551	4.38204e-78	heterozygous	excitatory_neurons
Gabbr1	1.97187e-82	-0.145635	0.774	0.857	6.366e-78	heterozygous	excitatory_neurons
Ahi1	2.61693e-82	0.178427	0.982	0.982	8.44849e-78	heterozygous	excitatory_neurons
App	8.95605e-82	-0.118954	0.967	0.983	2.89137e-77	heterozygous	excitatory_neurons
Slc1a1	2.07907e-81	-0.147824	0.566	0.676	6.71207e-77	heterozygous	excitatory_neurons
Syn2	3.42117e-81	-0.158649	0.9	0.935	1.10449e-76	heterozygous	excitatory_neurons
Camk2n1	4.30511e-81	-0.198666	0.688	0.772	1.38986e-76	heterozygous	excitatory_neurons
Ilf3	7.48044e-81	-0.108038	0.398	0.514	2.41499e-76	heterozygous	excitatory_neurons
Luc7l3	2.36398e-80	0.164166	0.909	0.908	7.63188e-76	heterozygous	excitatory_neurons
Rasgef1a	2.89644e-80	-0.149911	0.756	0.837	9.35085e-76	heterozygous	excitatory_neurons
Gm5820	4.15503e-80	0.139721	0.251	0.174	1.34141e-75	heterozygous	excitatory_neurons
Tiam1	4.59967e-80	-0.16263	0.566	0.677	1.48496e-75	heterozygous	excitatory_neurons
Sobp	5.21813e-80	-0.14465	0.9	0.935	1.68462e-75	heterozygous	excitatory_neurons
Bmerb1	6.90854e-80	-0.142413	0.702	0.796	2.23035e-75	heterozygous	excitatory_neurons
Stox2	8.35494e-80	-0.166435	0.76	0.841	2.69731e-75	heterozygous	excitatory_neurons
Inpp4a	2.18835e-79	-0.14846	0.717	0.808	7.06486e-75	heterozygous	excitatory_neurons
Foxg1	2.33528e-79	0.194335	0.474	0.41	7.53922e-75	heterozygous	excitatory_neurons
Shank2	3.19991e-79	-0.148993	0.843	0.898	1.03306e-74	heterozygous	excitatory_neurons
Gm43948	4.58422e-79	0.218519	0.398	0.326	1.47997e-74	heterozygous	excitatory_neurons
Mapt	5.22194e-79	-0.12307	0.945	0.969	1.68585e-74	heterozygous	excitatory_neurons
Oip5os1	8.24326e-79	-0.114724	0.446	0.565	2.66125e-74	heterozygous	excitatory_neurons
Gnao1	1.18061e-78	-0.133381	0.863	0.917	3.81147e-74	heterozygous	excitatory_neurons
Myt1l	1.27386e-78	-0.121868	0.985	0.989	4.11252e-74	heterozygous	excitatory_neurons
Map6	1.63339e-78	-0.127298	0.643	0.747	5.27323e-74	heterozygous	excitatory_neurons
Gse1	2.09339e-78	-0.145073	0.611	0.719	6.75831e-74	heterozygous	excitatory_neurons
Ccdc85a	2.32609e-78	-0.168898	0.628	0.726	7.50954e-74	heterozygous	excitatory_neurons
Sept3	3.63348e-78	-0.14243	0.556	0.67	1.17303e-73	heterozygous	excitatory_neurons
Spred2	3.6862e-78	-0.107554	0.776	0.893	1.19005e-73	heterozygous	excitatory_neurons
Flnb	7.66909e-78	-0.136637	0.668	0.769	2.47589e-73	heterozygous	excitatory_neurons
Ajap1	1.84248e-77	-0.137802	0.414	0.518	5.94828e-73	heterozygous	excitatory_neurons
Gm20275	2.19221e-77	0.19457	0.834	0.827	7.07733e-73	heterozygous	excitatory_neurons
Grid2	3.68654e-77	0.280557	0.892	0.872	1.19016e-72	heterozygous	excitatory_neurons
Srgap2	8.21069e-77	-0.144051	0.832	0.894	2.65074e-72	heterozygous	excitatory_neurons
Lrtm1	1.14691e-76	0.222267	0.438	0.368	3.70267e-72	heterozygous	excitatory_neurons
Camk2d	2.5389e-76	-0.240423	0.42	0.517	8.1966e-72	heterozygous	excitatory_neurons
E330009J07Rik	4.34909e-76	-0.101913	0.352	0.467	1.40406e-71	heterozygous	excitatory_neurons
Scai	4.41999e-76	0.172575	0.931	0.927	1.42695e-71	heterozygous	excitatory_neurons
Kcnj3	4.50319e-76	0.215178	0.943	0.945	1.45381e-71	heterozygous	excitatory_neurons
Ap2b1	9.70386e-76	-0.1318	0.69	0.783	3.13279e-71	heterozygous	excitatory_neurons
Slc4a10	1.09582e-75	0.173094	0.975	0.974	3.53775e-71	heterozygous	excitatory_neurons
Zbtb7c	1.22547e-75	-0.120668	0.195	0.282	3.95632e-71	heterozygous	excitatory_neurons
Mthfd1l	1.39751e-75	-0.102289	0.298	0.405	4.51173e-71	heterozygous	excitatory_neurons
Ctnnd2	1.47833e-75	-0.112998	0.995	0.996	4.77264e-71	heterozygous	excitatory_neurons
Kcnh4	1.63909e-75	-0.107644	0.245	0.343	5.29164e-71	heterozygous	excitatory_neurons
Sipa1l3	2.51038e-75	-0.106837	0.35	0.46	8.10451e-71	heterozygous	excitatory_neurons
Gm34544	3.4636e-75	0.242993	0.23	0.152	1.11819e-70	heterozygous	excitatory_neurons
Rilpl1	5.96935e-75	-0.121289	0.322	0.426	1.92714e-70	heterozygous	excitatory_neurons
Lrfn2	7.64915e-75	-0.165265	0.701	0.776	2.46945e-70	heterozygous	excitatory_neurons
Gm12940	1.19095e-74	-0.106694	0.422	0.537	3.84486e-70	heterozygous	excitatory_neurons
Fstl4	2.45046e-74	0.308199	0.819	0.802	7.91108e-70	heterozygous	excitatory_neurons
Zfyve1	3.40942e-74	-0.112463	0.471	0.582	1.1007e-69	heterozygous	excitatory_neurons
Lypd1	3.79995e-74	-0.115669	0.073	0.135	1.22678e-69	heterozygous	excitatory_neurons
Tanc1	4.13977e-74	-0.15128	0.206	0.294	1.33648e-69	heterozygous	excitatory_neurons
Ctnnb1	4.15506e-74	-0.103871	0.343	0.453	1.34142e-69	heterozygous	excitatory_neurons
Sntg1	4.61457e-74	0.161184	0.973	0.972	1.48977e-69	heterozygous	excitatory_neurons
Cacna1c	5.48857e-74	-0.148248	0.953	0.969	1.77193e-69	heterozygous	excitatory_neurons
Kif5a	1.74361e-73	-0.121496	0.647	0.749	5.62906e-69	heterozygous	excitatory_neurons
Grb14	1.98165e-73	-0.122209	0.334	0.442	6.39756e-69	heterozygous	excitatory_neurons
Rbfox2	2.0391e-73	-0.119313	0.95	0.973	6.58304e-69	heterozygous	excitatory_neurons
Zfand3	2.45639e-73	-0.130871	0.818	0.886	7.93022e-69	heterozygous	excitatory_neurons
Wnk2	3.51772e-73	-0.127604	0.811	0.877	1.13566e-68	heterozygous	excitatory_neurons
Med13l	3.63065e-73	-0.13829	0.83	0.887	1.17212e-68	heterozygous	excitatory_neurons
Fubp1	7.55769e-73	0.145371	0.892	0.893	2.43992e-68	heterozygous	excitatory_neurons
Rnf169	8.3565e-73	-0.127346	0.783	0.857	2.69781e-68	heterozygous	excitatory_neurons
Erc2	9.20925e-73	-0.109852	0.99	0.993	2.97311e-68	heterozygous	excitatory_neurons
Me1	2.19156e-72	-0.102834	0.339	0.445	7.07522e-68	heterozygous	excitatory_neurons
Cdh11	3.45476e-72	0.184278	0.921	0.916	1.11533e-67	heterozygous	excitatory_neurons
Syt7	4.03193e-72	-0.114019	0.817	0.884	1.30167e-67	heterozygous	excitatory_neurons
Kif13a	5.5296e-72	-0.10731	0.364	0.474	1.78518e-67	heterozygous	excitatory_neurons
Sema6a	6.74804e-72	-0.144487	0.218	0.308	2.17854e-67	heterozygous	excitatory_neurons
Sorbs2os	8.43409e-72	0.22752	0.748	0.724	2.72286e-67	heterozygous	excitatory_neurons
Inpp4b	9.47083e-72	-0.196379	0.213	0.305	3.05756e-67	heterozygous	excitatory_neurons
Farp1	1.12438e-71	-0.143176	0.787	0.862	3.62996e-67	heterozygous	excitatory_neurons
Unc13a	1.36991e-71	0.161038	0.86	0.854	4.42262e-67	heterozygous	excitatory_neurons
Kif1b	2.79325e-71	-0.109568	0.944	0.967	9.01774e-67	heterozygous	excitatory_neurons
2900026A02Rik	3.98319e-71	-0.114783	0.475	0.591	1.28593e-66	heterozygous	excitatory_neurons
Dlg4	4.78195e-71	-0.132497	0.649	0.749	1.5438e-66	heterozygous	excitatory_neurons
Agap3	5.09266e-71	-0.116699	0.527	0.642	1.64411e-66	heterozygous	excitatory_neurons
Syt17	5.34263e-71	-0.149644	0.185	0.266	1.72482e-66	heterozygous	excitatory_neurons
Nol4l	5.61768e-71	-0.130827	0.499	0.604	1.81361e-66	heterozygous	excitatory_neurons
Arhgef4	6.90288e-71	-0.107139	0.405	0.518	2.22852e-66	heterozygous	excitatory_neurons
Sgcd	8.09656e-71	-0.267023	0.529	0.621	2.61389e-66	heterozygous	excitatory_neurons
Plppr1	9.03131e-71	-0.118966	0.222	0.313	2.91567e-66	heterozygous	excitatory_neurons
Osbpl2	9.80705e-71	-0.10434	0.341	0.444	3.16611e-66	heterozygous	excitatory_neurons
Frmd6	1.30129e-70	-0.143952	0.697	0.781	4.20108e-66	heterozygous	excitatory_neurons
Dnajc3	1.37006e-70	-0.107065	0.389	0.501	4.42309e-66	heterozygous	excitatory_neurons
Nck2	2.24038e-70	-0.118131	0.538	0.649	7.23285e-66	heterozygous	excitatory_neurons
Cyth3	3.45047e-70	-0.110133	0.374	0.483	1.11395e-65	heterozygous	excitatory_neurons
Kcnn3	4.80704e-70	-0.120452	0.142	0.217	1.55191e-65	heterozygous	excitatory_neurons
Lrch1	6.27688e-70	-0.14011	0.562	0.665	2.02643e-65	heterozygous	excitatory_neurons
Rbm26	8.33394e-70	0.139597	0.928	0.93	2.69053e-65	heterozygous	excitatory_neurons
Gria1	9.79855e-70	-0.20025	0.92	0.939	3.16336e-65	heterozygous	excitatory_neurons
Map2k1	1.02606e-69	-0.10722	0.434	0.545	3.31254e-65	heterozygous	excitatory_neurons
Kcnip2	1.25461e-69	-0.133049	0.326	0.425	4.05039e-65	heterozygous	excitatory_neurons
Bzw2	2.0586e-69	-0.113054	0.427	0.537	6.64598e-65	heterozygous	excitatory_neurons
Rprml	2.38473e-69	-0.126294	0.536	0.65	7.69886e-65	heterozygous	excitatory_neurons
Tspan14	2.6362e-69	-0.11083	0.389	0.495	8.51072e-65	heterozygous	excitatory_neurons
Rhbdl3	2.76179e-69	-0.109504	0.087	0.149	8.91616e-65	heterozygous	excitatory_neurons
Wipf2	3.13237e-69	-0.106535	0.51	0.623	1.01125e-64	heterozygous	excitatory_neurons
Dpy19l1	3.4327e-69	0.225968	0.675	0.637	1.10821e-64	heterozygous	excitatory_neurons
Hunk	4.32941e-69	0.242768	0.319	0.253	1.39771e-64	heterozygous	excitatory_neurons
Rfx7	4.95093e-69	-0.124083	0.826	0.888	1.59836e-64	heterozygous	excitatory_neurons
Elavl3	6.24515e-69	-0.125917	0.821	0.885	2.01618e-64	heterozygous	excitatory_neurons
Ranbp9	7.72616e-69	-0.129561	0.825	0.887	2.49431e-64	heterozygous	excitatory_neurons
Cpne7	1.05151e-68	-0.125448	0.106	0.174	3.39469e-64	heterozygous	excitatory_neurons
Rtn4r	1.10289e-68	-0.109947	0.456	0.569	3.56056e-64	heterozygous	excitatory_neurons
Tmem196	1.17725e-68	0.232075	0.46	0.396	3.80063e-64	heterozygous	excitatory_neurons
Uvrag	1.51305e-68	-0.133673	0.726	0.805	4.88474e-64	heterozygous	excitatory_neurons
Gm46102	2.01402e-68	-0.108698	0.125	0.196	6.50207e-64	heterozygous	excitatory_neurons
Fbxl16	2.32288e-68	-0.107823	0.522	0.639	7.49918e-64	heterozygous	excitatory_neurons
Gm36975	2.65846e-68	0.207667	0.779	0.764	8.58258e-64	heterozygous	excitatory_neurons
5530401A14Rik	2.76196e-68	0.167154	0.425	0.359	8.91672e-64	heterozygous	excitatory_neurons
Dpp4	3.18877e-68	0.156875	0.173	0.112	1.02946e-63	heterozygous	excitatory_neurons
Gm48091	3.33774e-68	0.208257	0.664	0.634	1.07756e-63	heterozygous	excitatory_neurons
Ywhaz	5.4358e-68	-0.127662	0.752	0.83	1.75489e-63	heterozygous	excitatory_neurons
Robo2	6.90443e-68	-0.132	0.898	0.942	2.22903e-63	heterozygous	excitatory_neurons
Col23a1	8.45237e-68	-0.112611	0.059	0.113	2.72876e-63	heterozygous	excitatory_neurons
Smurf1	2.44065e-67	-0.122974	0.56	0.665	7.8794e-63	heterozygous	excitatory_neurons
Grik1	2.64269e-67	-0.211233	0.18	0.26	8.53166e-63	heterozygous	excitatory_neurons
3110039M20Rik	3.50965e-67	0.198426	0.586	0.547	1.13305e-62	heterozygous	excitatory_neurons
Tnik	4.52574e-67	-0.104084	0.98	0.985	1.46109e-62	heterozygous	excitatory_neurons
Sncb	5.35044e-67	-0.102906	0.402	0.516	1.72734e-62	heterozygous	excitatory_neurons
Ina	1.45393e-66	-0.105373	0.335	0.438	4.69388e-62	heterozygous	excitatory_neurons
Hspb3	5.81269e-66	0.1223	0.179	0.117	1.87657e-61	heterozygous	excitatory_neurons
Slc24a4	6.68785e-66	-0.13403	0.389	0.488	2.15911e-61	heterozygous	excitatory_neurons
Itgb8	1.05822e-65	0.167755	0.25	0.184	3.41634e-61	heterozygous	excitatory_neurons
Atp5md	1.10618e-65	-0.105581	0.339	0.441	3.57121e-61	heterozygous	excitatory_neurons
Rnf115	1.292e-65	-0.124269	0.553	0.652	4.1711e-61	heterozygous	excitatory_neurons
Gm21887	1.58669e-65	0.120322	0.203	0.137	5.12247e-61	heterozygous	excitatory_neurons
Hivep3	3.50528e-65	-0.135122	0.9	0.938	1.13164e-60	heterozygous	excitatory_neurons
Hipk3	3.65721e-65	0.175701	0.631	0.602	1.18069e-60	heterozygous	excitatory_neurons
Herc6	5.26877e-65	0.186484	0.367	0.299	1.70097e-60	heterozygous	excitatory_neurons
Serinc3	5.87895e-65	-0.100148	0.418	0.525	1.89796e-60	heterozygous	excitatory_neurons
Prickle2	7.45999e-65	-0.146156	0.961	0.977	2.40838e-60	heterozygous	excitatory_neurons
Zfp532	9.72075e-65	0.171547	0.707	0.683	3.13825e-60	heterozygous	excitatory_neurons
Arhgef11	1.64173e-64	-0.115996	0.628	0.726	5.30016e-60	heterozygous	excitatory_neurons
Gng12	1.66388e-64	-0.222975	0.295	0.379	5.37166e-60	heterozygous	excitatory_neurons
Mllt3	1.78245e-64	-0.123956	0.87	0.919	5.75448e-60	heterozygous	excitatory_neurons
Vsnl1	2.10819e-64	0.186046	0.904	0.901	6.80609e-60	heterozygous	excitatory_neurons
Psd	2.65091e-64	-0.10171	0.473	0.586	8.55818e-60	heterozygous	excitatory_neurons
Ankfn1	3.01761e-64	-0.144616	0.093	0.154	9.74207e-60	heterozygous	excitatory_neurons
Rere	3.29252e-64	-0.105718	0.957	0.976	1.06296e-59	heterozygous	excitatory_neurons
Epn2	5.35735e-64	-0.123699	0.649	0.742	1.72957e-59	heterozygous	excitatory_neurons
Fbxo41	5.9094e-64	-0.108312	0.514	0.622	1.90779e-59	heterozygous	excitatory_neurons
Cbarp	6.22007e-64	-0.108086	0.444	0.553	2.00809e-59	heterozygous	excitatory_neurons
Gm48530	6.31388e-64	0.142865	0.129	0.075	2.03837e-59	heterozygous	excitatory_neurons
Gtdc1	6.40855e-64	0.155429	0.919	0.916	2.06894e-59	heterozygous	excitatory_neurons
Mras	6.81993e-64	-0.114568	0.554	0.658	2.20174e-59	heterozygous	excitatory_neurons
Npas3	1.27159e-63	-0.24417	0.207	0.285	4.10519e-59	heterozygous	excitatory_neurons
Rab31	4.56389e-63	-0.109955	0.323	0.418	1.47341e-58	heterozygous	excitatory_neurons
Kdm2a	7.01368e-63	-0.111892	0.678	0.774	2.2643e-58	heterozygous	excitatory_neurons
Trim9	8.43303e-63	-0.114111	0.948	0.967	2.72252e-58	heterozygous	excitatory_neurons
Tent4b	9.11838e-63	-0.105167	0.546	0.654	2.94378e-58	heterozygous	excitatory_neurons
Ndrg4	1.03291e-62	-0.125509	0.873	0.917	3.33465e-58	heterozygous	excitatory_neurons
Gtf3c1	1.20818e-62	-0.104565	0.493	0.597	3.9005e-58	heterozygous	excitatory_neurons
Zeb1	2.43505e-62	-0.150152	0.604	0.697	7.86133e-58	heterozygous	excitatory_neurons
Chst11	2.92923e-62	-0.103067	0.333	0.431	9.45671e-58	heterozygous	excitatory_neurons
Lrch3	3.79645e-62	-0.114287	0.641	0.741	1.22564e-57	heterozygous	excitatory_neurons
Ablim1	4.87924e-62	-0.130307	0.905	0.935	1.57521e-57	heterozygous	excitatory_neurons
Tnrc6c	5.96696e-62	-0.106344	0.948	0.972	1.92637e-57	heterozygous	excitatory_neurons
2900097C17Rik	8.60378e-62	-0.111494	0.492	0.601	2.77764e-57	heterozygous	excitatory_neurons
Gm15997	1.68153e-61	0.146648	0.321	0.255	5.42866e-57	heterozygous	excitatory_neurons
Aagab	2.27602e-61	-0.100796	0.488	0.595	7.34791e-57	heterozygous	excitatory_neurons
Lcorl	2.69066e-61	-0.168886	0.582	0.671	8.68651e-57	heterozygous	excitatory_neurons
Tango2	3.7371e-61	-0.118384	0.684	0.776	1.20648e-56	heterozygous	excitatory_neurons
Nrxn3	4.5884e-61	0.148589	0.995	0.995	1.48132e-56	heterozygous	excitatory_neurons
Rab11fip4	5.63784e-61	-0.109743	0.594	0.698	1.82012e-56	heterozygous	excitatory_neurons
Fhod3	6.08424e-61	-0.144154	0.819	0.869	1.96424e-56	heterozygous	excitatory_neurons
Snx10	3.34822e-60	-0.112036	0.518	0.617	1.08094e-55	heterozygous	excitatory_neurons
Col4a1	3.42948e-60	-0.120019	0.376	0.47	1.10717e-55	heterozygous	excitatory_neurons
Gm3764	4.62696e-60	0.172743	0.829	0.825	1.49377e-55	heterozygous	excitatory_neurons
Fbxw7	1.40867e-59	0.155619	0.884	0.889	4.54774e-55	heterozygous	excitatory_neurons
Pde4b	1.42253e-59	0.171795	0.96	0.961	4.59249e-55	heterozygous	excitatory_neurons
Trak1	1.58668e-59	-0.106737	0.62	0.718	5.12245e-55	heterozygous	excitatory_neurons
Dync1h1	3.25735e-59	-0.109742	0.728	0.812	1.0516e-54	heterozygous	excitatory_neurons
Mmp16	3.89143e-59	-0.158682	0.947	0.97	1.25631e-54	heterozygous	excitatory_neurons
Ptk7	8.28203e-59	-0.102751	0.174	0.248	2.67377e-54	heterozygous	excitatory_neurons
Bcl11b	1.07387e-58	-0.160229	0.312	0.402	3.46688e-54	heterozygous	excitatory_neurons
Lrrc49	1.13535e-58	-0.12593	0.643	0.732	3.66536e-54	heterozygous	excitatory_neurons
Adam23	1.66582e-58	0.135668	0.881	0.882	5.37792e-54	heterozygous	excitatory_neurons
Elovl6	2.9424e-58	-0.104321	0.545	0.649	9.49924e-54	heterozygous	excitatory_neurons
Tbc1d24	2.94456e-58	-0.103231	0.55	0.657	9.5062e-54	heterozygous	excitatory_neurons
Nr6a1	3.10111e-58	-0.123428	0.774	0.842	1.00116e-53	heterozygous	excitatory_neurons
Pkn2	3.64092e-58	0.149486	0.795	0.79	1.17544e-53	heterozygous	excitatory_neurons
1700025G04Rik	3.65571e-58	-0.128438	0.681	0.764	1.18021e-53	heterozygous	excitatory_neurons
Apba2	3.65676e-58	-0.118822	0.91	0.942	1.18055e-53	heterozygous	excitatory_neurons
Hectd4	5.87218e-58	-0.107534	0.804	0.871	1.89577e-53	heterozygous	excitatory_neurons
Cabp1	6.09305e-58	-0.136247	0.774	0.844	1.96708e-53	heterozygous	excitatory_neurons
Flrt2	8.33938e-58	0.217395	0.893	0.892	2.69229e-53	heterozygous	excitatory_neurons
Ptprk	8.45815e-58	0.319106	0.747	0.743	2.73063e-53	heterozygous	excitatory_neurons
Mapre2	8.99939e-58	-0.111972	0.723	0.807	2.90536e-53	heterozygous	excitatory_neurons
Pitpnm2	9.78247e-58	-0.130287	0.717	0.793	3.15817e-53	heterozygous	excitatory_neurons
Arhgap17	1.11416e-57	-0.108281	0.492	0.59	3.59695e-53	heterozygous	excitatory_neurons
Ghr	1.20743e-57	-0.124255	0.368	0.461	3.89807e-53	heterozygous	excitatory_neurons
Pcdh9	2.2473e-57	0.144246	0.998	0.998	7.2552e-53	heterozygous	excitatory_neurons
Grk3	2.39447e-57	-0.102559	0.439	0.542	7.73031e-53	heterozygous	excitatory_neurons
Thra	2.53648e-57	-0.105268	0.583	0.684	8.18876e-53	heterozygous	excitatory_neurons
Gpm6a	3.3159e-57	0.154671	0.973	0.977	1.07051e-52	heterozygous	excitatory_neurons
Mctp1	5.14027e-57	-0.1349	0.871	0.914	1.65949e-52	heterozygous	excitatory_neurons
Cacna1a	8.48674e-57	0.118594	0.99	0.991	2.73986e-52	heterozygous	excitatory_neurons
Crym	8.5277e-57	-0.106827	0.14	0.206	2.75308e-52	heterozygous	excitatory_neurons
Olfm1	8.65286e-57	-0.121731	0.808	0.871	2.79349e-52	heterozygous	excitatory_neurons
Pakap	1.09007e-56	-0.118923	0.635	0.726	3.51919e-52	heterozygous	excitatory_neurons
Dner	2.11563e-56	-0.104188	0.28	0.369	6.83009e-52	heterozygous	excitatory_neurons
Ivns1abp	2.14629e-56	-0.108896	0.558	0.659	6.92908e-52	heterozygous	excitatory_neurons
Slc24a5	2.63092e-56	0.173952	0.797	0.79	8.49368e-52	heterozygous	excitatory_neurons
Slc4a4	3.05563e-56	0.210366	0.65	0.616	9.86478e-52	heterozygous	excitatory_neurons
Lrp8	3.12698e-56	-0.100457	0.462	0.564	1.00952e-51	heterozygous	excitatory_neurons
Psmd11	4.35574e-56	-0.10018	0.535	0.638	1.40621e-51	heterozygous	excitatory_neurons
Thy1	4.56216e-56	-0.103187	0.504	0.607	1.47285e-51	heterozygous	excitatory_neurons
Xkr6	5.4221e-56	0.17488	0.783	0.736	1.75047e-51	heterozygous	excitatory_neurons
Ints6	7.17985e-56	-0.117465	0.695	0.775	2.31794e-51	heterozygous	excitatory_neurons
Prkag2	9.57033e-56	-0.151928	0.774	0.838	3.08969e-51	heterozygous	excitatory_neurons
Rock2	1.02471e-55	-0.125259	0.889	0.935	3.30818e-51	heterozygous	excitatory_neurons
Carmil1	1.07512e-55	-0.112436	0.729	0.804	3.47093e-51	heterozygous	excitatory_neurons
Deptor	1.65949e-55	-0.10138	0.209	0.289	5.35749e-51	heterozygous	excitatory_neurons
Madd	2.13473e-55	-0.109268	0.762	0.837	6.89175e-51	heterozygous	excitatory_neurons
Pdcd4	2.5818e-55	-0.11021	0.609	0.7	8.33508e-51	heterozygous	excitatory_neurons
Diaph3	3.41433e-55	0.119867	0.102	0.058	1.10228e-50	heterozygous	excitatory_neurons
Ntm	3.72342e-55	0.187011	0.952	0.974	1.20207e-50	heterozygous	excitatory_neurons
Sltm	3.99635e-55	-0.104954	0.826	0.885	1.29018e-50	heterozygous	excitatory_neurons
Srgap3	7.1083e-55	-0.138103	0.777	0.828	2.29484e-50	heterozygous	excitatory_neurons
Rgl1	9.84471e-55	-0.133423	0.647	0.737	3.17827e-50	heterozygous	excitatory_neurons
Adnp	9.95554e-55	-0.10218	0.562	0.661	3.21405e-50	heterozygous	excitatory_neurons
Cers6	1.20301e-54	-0.124138	0.85	0.901	3.88381e-50	heterozygous	excitatory_neurons
A330023F24Rik	1.23465e-54	-0.102192	0.945	0.966	3.98595e-50	heterozygous	excitatory_neurons
Arl15	1.53148e-54	0.184889	0.907	0.913	4.94424e-50	heterozygous	excitatory_neurons
Etv5	1.6935e-54	-0.123749	0.556	0.656	5.46728e-50	heterozygous	excitatory_neurons
Kcnq5	1.81665e-54	0.185423	0.921	0.939	5.86488e-50	heterozygous	excitatory_neurons
mt-Atp6	2.14661e-54	-0.222175	0.357	0.439	6.93011e-50	heterozygous	excitatory_neurons
Klf12	2.8074e-54	-0.131929	0.817	0.874	9.06341e-50	heterozygous	excitatory_neurons
Gm13684	3.32449e-54	0.126879	0.206	0.147	1.07328e-49	heterozygous	excitatory_neurons
Itm2c	3.50538e-54	-0.102919	0.501	0.605	1.13168e-49	heterozygous	excitatory_neurons
A830036E02Rik	3.68942e-54	-0.168319	0.476	0.557	1.19109e-49	heterozygous	excitatory_neurons
Dpyd	3.79758e-54	-0.21252	0.2	0.272	1.22601e-49	heterozygous	excitatory_neurons
Dennd5b	6.07114e-54	0.138501	0.873	0.873	1.96001e-49	heterozygous	excitatory_neurons
Actb	7.07538e-54	-0.110475	0.549	0.659	2.28422e-49	heterozygous	excitatory_neurons
Fmnl2	7.53358e-54	-0.124539	0.84	0.894	2.43214e-49	heterozygous	excitatory_neurons
Ogt	9.62689e-54	0.121959	0.941	0.944	3.10795e-49	heterozygous	excitatory_neurons
Nectin3	1.45787e-53	0.39012	0.474	0.439	4.70659e-49	heterozygous	excitatory_neurons
Bin1	1.56482e-53	-0.108602	0.655	0.742	5.05187e-49	heterozygous	excitatory_neurons
Far1os	1.5834e-53	0.172553	0.611	0.584	5.11185e-49	heterozygous	excitatory_neurons
Luzp1	1.61124e-53	-0.115807	0.593	0.681	5.20172e-49	heterozygous	excitatory_neurons
Xylt1	1.84719e-53	-0.122382	0.799	0.864	5.96347e-49	heterozygous	excitatory_neurons
Rps6ka2	2.00221e-53	-0.105994	0.405	0.501	6.46394e-49	heterozygous	excitatory_neurons
Syp	2.65521e-53	-0.108237	0.669	0.76	8.57207e-49	heterozygous	excitatory_neurons
Osbp2	4.89913e-53	-0.103841	0.706	0.792	1.58164e-48	heterozygous	excitatory_neurons
Agtpbp1	5.11922e-53	-0.106204	0.77	0.845	1.65269e-48	heterozygous	excitatory_neurons
Traf3	6.33942e-53	-0.112221	0.505	0.599	2.04662e-48	heterozygous	excitatory_neurons
Crebbp	1.35473e-52	-0.101577	0.869	0.915	4.37362e-48	heterozygous	excitatory_neurons
Catspere2	1.50171e-52	-0.113379	0.487	0.579	4.84811e-48	heterozygous	excitatory_neurons
Icam5	2.09491e-52	-0.105415	0.571	0.671	6.76321e-48	heterozygous	excitatory_neurons
Foxn3	2.37981e-52	-0.114064	0.684	0.768	7.68298e-48	heterozygous	excitatory_neurons
Khdrbs2	2.70654e-52	0.165248	0.93	0.927	8.7378e-48	heterozygous	excitatory_neurons
Elmo1	3.31973e-52	0.223637	0.717	0.71	1.07174e-47	heterozygous	excitatory_neurons
Hnrnpll	3.70035e-52	-0.100708	0.581	0.687	1.19462e-47	heterozygous	excitatory_neurons
Prkd1	5.51401e-52	0.301521	0.503	0.45	1.78014e-47	heterozygous	excitatory_neurons
Gm20642	5.55454e-52	0.169269	0.949	0.955	1.79323e-47	heterozygous	excitatory_neurons
Kcna2	8.57811e-52	-0.101876	0.438	0.535	2.76936e-47	heterozygous	excitatory_neurons
Cdk14	1.07552e-51	-0.128045	0.871	0.908	3.47222e-47	heterozygous	excitatory_neurons
Etnk1	1.08896e-51	0.120476	0.907	0.912	3.51559e-47	heterozygous	excitatory_neurons
Foxo3	1.2272e-51	-0.100538	0.518	0.618	3.96189e-47	heterozygous	excitatory_neurons
Gm16183	1.24077e-51	0.184687	0.591	0.558	4.00571e-47	heterozygous	excitatory_neurons
Gm31135	1.52352e-51	0.111811	0.112	0.067	4.91852e-47	heterozygous	excitatory_neurons
Car10	1.62699e-51	0.168873	0.928	0.936	5.25258e-47	heterozygous	excitatory_neurons
Ano6	1.87432e-51	-0.102492	0.478	0.573	6.05107e-47	heterozygous	excitatory_neurons
Bsn	2.42528e-51	-0.108122	0.847	0.896	7.82978e-47	heterozygous	excitatory_neurons
Ndrg3	2.89778e-51	0.150905	0.835	0.841	9.35518e-47	heterozygous	excitatory_neurons
Rmdn1	4.47614e-51	0.138447	0.897	0.899	1.44508e-46	heterozygous	excitatory_neurons
Tbl1x	7.78862e-51	-0.11903	0.649	0.736	2.51448e-46	heterozygous	excitatory_neurons
mt-Cytb	9.46034e-51	-0.15046	0.254	0.329	3.05418e-46	heterozygous	excitatory_neurons
Purg	9.69076e-51	-0.101965	0.656	0.745	3.12856e-46	heterozygous	excitatory_neurons
Ptprj	1.12429e-50	-0.130044	0.921	0.946	3.62967e-46	heterozygous	excitatory_neurons
Whrn	2.1298e-50	-0.126956	0.162	0.226	6.87586e-46	heterozygous	excitatory_neurons
2023-03-01	2.22572e-50	-0.130683	0.91	0.934	7.18552e-46	heterozygous	excitatory_neurons
Dync1i1	2.28167e-50	-0.110554	0.932	0.954	7.36613e-46	heterozygous	excitatory_neurons
Cntn5	3.10922e-50	-0.206973	0.779	0.85	1.00378e-45	heterozygous	excitatory_neurons
4632427E13Rik	4.2014e-50	0.155019	0.658	0.638	1.35638e-45	heterozygous	excitatory_neurons
Dmd	8.76395e-50	0.11498	0.993	0.992	2.82935e-45	heterozygous	excitatory_neurons
Nufip2	1.01876e-49	-0.102495	0.624	0.713	3.28895e-45	heterozygous	excitatory_neurons
Kcnq3	1.64591e-49	-0.118168	0.966	0.982	5.31364e-45	heterozygous	excitatory_neurons
Ctdspl	2.00052e-49	-0.104912	0.706	0.789	6.45848e-45	heterozygous	excitatory_neurons
Dgkd	2.50645e-49	-0.106079	0.627	0.716	8.09182e-45	heterozygous	excitatory_neurons
Gm3294	2.63723e-49	0.16153	0.498	0.452	8.51404e-45	heterozygous	excitatory_neurons
Dkk3	2.75693e-49	-0.134912	0.56	0.635	8.90047e-45	heterozygous	excitatory_neurons
Sv2a	3.95279e-49	-0.100926	0.627	0.724	1.27612e-44	heterozygous	excitatory_neurons
Acvr2a	4.9406e-49	-0.10582	0.598	0.688	1.59502e-44	heterozygous	excitatory_neurons
Sept11	5.35684e-49	0.152693	0.856	0.86	1.7294e-44	heterozygous	excitatory_neurons
Tbc1d1	8.4897e-49	-0.101092	0.456	0.546	2.74081e-44	heterozygous	excitatory_neurons
1700085D07Rik	8.54832e-49	0.160626	0.475	0.427	2.75974e-44	heterozygous	excitatory_neurons
Gm26749	8.89176e-49	0.166932	0.609	0.582	2.87062e-44	heterozygous	excitatory_neurons
Kif26b	1.19506e-48	-0.102969	0.194	0.263	3.85814e-44	heterozygous	excitatory_neurons
Esyt2	3.3698e-48	-0.106014	0.821	0.872	1.08791e-43	heterozygous	excitatory_neurons
Itgav	3.56156e-48	0.168518	0.451	0.4	1.14981e-43	heterozygous	excitatory_neurons
Fnbp1l	5.70817e-48	0.148625	0.875	0.88	1.84283e-43	heterozygous	excitatory_neurons
Gm26911	8.5779e-48	0.168938	0.327	0.273	2.76929e-43	heterozygous	excitatory_neurons
Mgll	9.25481e-48	-0.126095	0.637	0.714	2.98782e-43	heterozygous	excitatory_neurons
Tmeff2	1.67521e-47	-0.142855	0.898	0.931	5.40825e-43	heterozygous	excitatory_neurons
Gm48321	2.06138e-47	0.182889	0.445	0.395	6.65495e-43	heterozygous	excitatory_neurons
Cplx2	2.80587e-47	-0.109315	0.409	0.492	9.05847e-43	heterozygous	excitatory_neurons
Gramd1b	3.04925e-47	-0.103212	0.822	0.882	9.84421e-43	heterozygous	excitatory_neurons
Slc35f3	1.83301e-46	-0.170162	0.669	0.744	5.9177e-42	heterozygous	excitatory_neurons
Sdk2	2.03228e-46	-0.164785	0.449	0.53	6.56102e-42	heterozygous	excitatory_neurons
Sh3rf1	3.42053e-46	-0.11567	0.611	0.703	1.10428e-41	heterozygous	excitatory_neurons
Gabra1	5.01873e-46	0.171694	0.793	0.791	1.62025e-41	heterozygous	excitatory_neurons
Umad1	7.05453e-46	0.13899	0.788	0.787	2.27748e-41	heterozygous	excitatory_neurons
Utrn	7.69655e-46	-0.110039	0.308	0.391	2.48475e-41	heterozygous	excitatory_neurons
Gm35161	8.85033e-46	0.138742	0.244	0.191	2.85724e-41	heterozygous	excitatory_neurons
Caln1	1.31501e-45	-0.139959	0.738	0.801	4.24538e-41	heterozygous	excitatory_neurons
Slit2	1.34557e-45	0.190381	0.637	0.596	4.34402e-41	heterozygous	excitatory_neurons
Ano3	1.42019e-45	0.158601	0.921	0.927	4.58494e-41	heterozygous	excitatory_neurons
2210408I21Rik	1.88969e-45	-0.108516	0.851	0.899	6.10068e-41	heterozygous	excitatory_neurons
Fap	2.852e-45	0.153845	0.26	0.205	9.2074e-41	heterozygous	excitatory_neurons
Sept6	4.82015e-45	0.163167	0.49	0.451	1.55614e-40	heterozygous	excitatory_neurons
Ascc3	4.92538e-45	0.122234	0.855	0.859	1.59011e-40	heterozygous	excitatory_neurons
Adcy5	7.96952e-45	-0.107451	0.316	0.399	2.57288e-40	heterozygous	excitatory_neurons
4930447C04Rik	1.10022e-44	0.185741	0.466	0.413	3.55196e-40	heterozygous	excitatory_neurons
Rps6ka5	1.17115e-44	-0.110702	0.426	0.511	3.78094e-40	heterozygous	excitatory_neurons
Nrg1	4.55097e-44	-0.115954	0.991	0.993	1.46923e-39	heterozygous	excitatory_neurons
Csrnp3	1.68557e-43	0.115614	0.937	0.944	5.44169e-39	heterozygous	excitatory_neurons
Gpm6b	2.03385e-43	0.107496	0.97	0.971	6.56607e-39	heterozygous	excitatory_neurons
Vgll4	2.95184e-43	0.206081	0.543	0.511	9.52973e-39	heterozygous	excitatory_neurons
Cacna2d3	3.18569e-43	0.190708	0.806	0.809	1.02847e-38	heterozygous	excitatory_neurons
Cacna2d1	4.61297e-43	0.109419	0.987	0.989	1.48925e-38	heterozygous	excitatory_neurons
Slc1a2	8.00787e-43	0.140015	0.933	0.928	2.58526e-38	heterozygous	excitatory_neurons
Galnt18	1.07604e-42	-0.11177	0.78	0.845	3.47389e-38	heterozygous	excitatory_neurons
B230217C12Rik	1.70437e-42	0.120207	0.298	0.244	5.50237e-38	heterozygous	excitatory_neurons
Snhg20	1.91815e-42	0.148392	0.796	0.794	6.19257e-38	heterozygous	excitatory_neurons
Syt16	2.90782e-42	0.121126	0.914	0.914	9.3876e-38	heterozygous	excitatory_neurons
Nfatc3	3.24753e-42	0.150402	0.44	0.398	1.04843e-37	heterozygous	excitatory_neurons
Fmn1	5.06681e-42	-0.115398	0.678	0.751	1.63577e-37	heterozygous	excitatory_neurons
Kcnc2	8.27431e-42	0.208847	0.672	0.641	2.67128e-37	heterozygous	excitatory_neurons
Ntrk2	1.25693e-41	-0.14332	0.972	0.983	4.05788e-37	heterozygous	excitatory_neurons
Ablim2	1.28203e-41	-0.111464	0.786	0.85	4.13892e-37	heterozygous	excitatory_neurons
Plcxd3	1.66074e-41	-0.125817	0.272	0.345	5.36152e-37	heterozygous	excitatory_neurons
Ptchd4	3.11373e-41	0.275144	0.564	0.531	1.00524e-36	heterozygous	excitatory_neurons
Rbm28	4.26651e-41	0.132757	0.664	0.66	1.3774e-36	heterozygous	excitatory_neurons
Npas2	4.66692e-41	0.162077	0.811	0.819	1.50667e-36	heterozygous	excitatory_neurons
Rasgrf2	5.54679e-41	-0.107017	0.483	0.566	1.79072e-36	heterozygous	excitatory_neurons
Gsg1l	6.46528e-41	-0.113392	0.41	0.489	2.08725e-36	heterozygous	excitatory_neurons
Osbpl1a	6.52184e-41	0.125124	0.886	0.886	2.10551e-36	heterozygous	excitatory_neurons
Lars2	6.80689e-41	-0.104573	0.666	0.741	2.19754e-36	heterozygous	excitatory_neurons
Limch1	1.1808e-40	-0.130377	0.622	0.692	3.81208e-36	heterozygous	excitatory_neurons
Nhsl2	1.95349e-40	-0.104081	0.542	0.628	6.30665e-36	heterozygous	excitatory_neurons
Runx1t1	2.05864e-40	0.187092	0.84	0.829	6.64613e-36	heterozygous	excitatory_neurons
Sik3	2.32911e-40	-0.111591	0.813	0.87	7.51929e-36	heterozygous	excitatory_neurons
Stmn2	3.04835e-40	-0.100846	0.661	0.742	9.84129e-36	heterozygous	excitatory_neurons
Ryr3	4.39398e-40	-0.170567	0.576	0.648	1.41855e-35	heterozygous	excitatory_neurons
Asph	6.09071e-40	0.151687	0.698	0.688	1.96632e-35	heterozygous	excitatory_neurons
R3hdm2	6.09361e-40	0.107126	0.957	0.957	1.96726e-35	heterozygous	excitatory_neurons
Qk	1.25956e-39	-0.102468	0.555	0.648	4.06635e-35	heterozygous	excitatory_neurons
Gm37240	1.33383e-39	0.150182	0.808	0.81	4.30615e-35	heterozygous	excitatory_neurons
Robo3	2.92677e-39	0.211097	0.454	0.407	9.44879e-35	heterozygous	excitatory_neurons
Arhgef9	2.96998e-39	0.125732	0.881	0.881	9.58827e-35	heterozygous	excitatory_neurons
Rims1	6.47017e-39	0.129732	0.994	0.993	2.08883e-34	heterozygous	excitatory_neurons
Igf1r	8.0889e-39	-0.106616	0.869	0.912	2.61142e-34	heterozygous	excitatory_neurons
2010300C02Rik	1.59335e-38	-0.132267	0.738	0.79	5.14397e-34	heterozygous	excitatory_neurons
Gm49003	1.94245e-38	0.133957	0.295	0.245	6.27101e-34	heterozygous	excitatory_neurons
Slc24a3	2.24363e-38	0.253304	0.597	0.576	7.24334e-34	heterozygous	excitatory_neurons
Cep85l	3.43867e-38	0.160811	0.55	0.526	1.11014e-33	heterozygous	excitatory_neurons
Gabrb1	4.15313e-38	0.114338	0.976	0.979	1.3408e-33	heterozygous	excitatory_neurons
Prcp	4.2681e-38	0.11788	0.251	0.203	1.37791e-33	heterozygous	excitatory_neurons
Lin28b	7.2317e-38	0.152268	0.475	0.428	2.33468e-33	heterozygous	excitatory_neurons
Schip1	8.79669e-38	-0.218125	0.938	0.957	2.83992e-33	heterozygous	excitatory_neurons
Dcx	9.58494e-38	0.142563	0.707	0.695	3.0944e-33	heterozygous	excitatory_neurons
Atf6	3.59579e-37	0.140279	0.758	0.754	1.16086e-32	heterozygous	excitatory_neurons
Calm1	5.98921e-37	-0.111844	0.896	0.935	1.93356e-32	heterozygous	excitatory_neurons
Dennd1b	9.77276e-37	-0.10278	0.702	0.769	3.15504e-32	heterozygous	excitatory_neurons
Brd9	2.65108e-36	0.137904	0.709	0.704	8.55875e-32	heterozygous	excitatory_neurons
Ddhd2	3.65224e-36	0.129331	0.811	0.819	1.17909e-31	heterozygous	excitatory_neurons
Lrrk2	6.2682e-36	-0.119226	0.64	0.711	2.02363e-31	heterozygous	excitatory_neurons
Gabrb2	8.04404e-36	0.126097	0.943	0.946	2.59694e-31	heterozygous	excitatory_neurons
Cd2ap	1.19135e-35	0.124523	0.721	0.715	3.84616e-31	heterozygous	excitatory_neurons
B230209E15Rik	3.03804e-35	0.12122	0.811	0.812	9.808e-31	heterozygous	excitatory_neurons
Klhl1	4.28156e-35	0.183657	0.264	0.216	1.38226e-30	heterozygous	excitatory_neurons
6430590A07Rik	5.39036e-35	0.131663	0.543	0.517	1.74022e-30	heterozygous	excitatory_neurons
Atad2	5.59067e-35	0.133026	0.283	0.238	1.80489e-30	heterozygous	excitatory_neurons
Rtn4rl1	5.66583e-35	-0.104832	0.393	0.459	1.82916e-30	heterozygous	excitatory_neurons
Pcdh10	8.70788e-35	0.177799	0.712	0.71	2.81125e-30	heterozygous	excitatory_neurons
Epha10	1.13012e-34	0.156048	0.628	0.599	3.64849e-30	heterozygous	excitatory_neurons
Gm13883	1.96045e-34	0.17877	0.483	0.454	6.32912e-30	heterozygous	excitatory_neurons
Rps6ka3	2.11997e-34	0.118026	0.873	0.882	6.84411e-30	heterozygous	excitatory_neurons
Setbp1	4.21188e-34	0.120433	0.966	0.967	1.35976e-29	heterozygous	excitatory_neurons
Rbfox1	5.12691e-34	-0.121633	0.987	0.993	1.65517e-29	heterozygous	excitatory_neurons
Plxdc2	1.05222e-33	0.193534	0.606	0.578	3.397e-29	heterozygous	excitatory_neurons
Grm3	1.07295e-33	0.258339	0.866	0.88	3.46391e-29	heterozygous	excitatory_neurons
L3mbtl3	1.19512e-33	0.149223	0.46	0.423	3.85834e-29	heterozygous	excitatory_neurons
Zfpm2	1.52524e-33	0.196194	0.588	0.524	4.92409e-29	heterozygous	excitatory_neurons
Bdnf	2.39451e-33	0.152587	0.26	0.212	7.73045e-29	heterozygous	excitatory_neurons
4930415C11Rik	2.43506e-33	0.168897	0.416	0.385	7.86134e-29	heterozygous	excitatory_neurons
mt-Co2	7.7063e-33	-0.153097	0.321	0.384	2.4879e-28	heterozygous	excitatory_neurons
Pid1	1.02788e-32	-0.130472	0.631	0.694	3.31842e-28	heterozygous	excitatory_neurons
Ccser1	1.04897e-32	0.100176	0.992	0.992	3.38648e-28	heterozygous	excitatory_neurons
Gm17202	1.07726e-32	0.122087	0.348	0.307	3.47782e-28	heterozygous	excitatory_neurons
Mtus2	6.03851e-32	0.118537	0.85	0.853	1.94947e-27	heterozygous	excitatory_neurons
Dscaml1	8.12962e-32	-0.171828	0.527	0.58	2.62457e-27	heterozygous	excitatory_neurons
Ddit4l	1.16725e-31	0.117457	0.211	0.165	3.76835e-27	heterozygous	excitatory_neurons
Slit3	1.39594e-31	-0.136851	0.822	0.868	4.50666e-27	heterozygous	excitatory_neurons
Kcnt2	1.49838e-31	0.156024	0.905	0.916	4.83736e-27	heterozygous	excitatory_neurons
Cdh8	1.78896e-31	0.215463	0.736	0.723	5.77548e-27	heterozygous	excitatory_neurons
Brip1os	3.27719e-31	0.139939	0.521	0.497	1.05801e-26	heterozygous	excitatory_neurons
Tenm3	4.00456e-31	0.28837	0.812	0.82	1.29283e-26	heterozygous	excitatory_neurons
6530403H02Rik	4.46342e-31	-0.202664	0.175	0.226	1.44097e-26	heterozygous	excitatory_neurons
AC149090.1	4.83641e-31	0.131587	0.943	0.945	1.56139e-26	heterozygous	excitatory_neurons
Gm20063	6.39421e-31	0.138082	0.297	0.256	2.06431e-26	heterozygous	excitatory_neurons
Vxn	6.43402e-31	-0.121076	0.533	0.596	2.07716e-26	heterozygous	excitatory_neurons
Neto2	6.51604e-31	-0.125241	0.445	0.514	2.10364e-26	heterozygous	excitatory_neurons
Nrf1	1.1225e-30	0.123753	0.655	0.643	3.62389e-26	heterozygous	excitatory_neurons
Tenm1	1.40039e-30	-0.111755	0.735	0.801	4.52101e-26	heterozygous	excitatory_neurons
Ext1	2.83725e-30	0.113606	0.984	0.981	9.15978e-26	heterozygous	excitatory_neurons
Gm43376	2.88821e-30	0.144903	0.627	0.613	9.32431e-26	heterozygous	excitatory_neurons
Fgfr2	7.10672e-30	0.112636	0.933	0.941	2.29433e-25	heterozygous	excitatory_neurons
Lmtk2	1.33146e-29	0.11297	0.836	0.85	4.29847e-25	heterozygous	excitatory_neurons
Gm5149	1.97025e-29	0.110039	0.218	0.175	6.36074e-25	heterozygous	excitatory_neurons
Gmeb2	3.65039e-29	0.112449	0.435	0.401	1.17849e-24	heterozygous	excitatory_neurons
Dgkb	5.43871e-29	0.279841	0.668	0.655	1.75583e-24	heterozygous	excitatory_neurons
Hs3st4	5.95307e-29	-0.114241	0.591	0.658	1.92189e-24	heterozygous	excitatory_neurons
Nell1os	6.70247e-29	0.131792	0.23	0.188	2.16383e-24	heterozygous	excitatory_neurons
Ppm1l	7.23748e-29	0.134881	0.888	0.894	2.33655e-24	heterozygous	excitatory_neurons
Nr3c1	8.03915e-29	0.124889	0.814	0.822	2.59536e-24	heterozygous	excitatory_neurons
Gm15594	8.89734e-29	0.110082	0.347	0.307	2.87242e-24	heterozygous	excitatory_neurons
A830082K12Rik	9.06864e-29	0.143563	0.741	0.742	2.92772e-24	heterozygous	excitatory_neurons
Sidt1	9.53561e-29	-0.108893	0.805	0.852	3.07848e-24	heterozygous	excitatory_neurons
mt-Co1	1.0492e-28	-0.165703	0.373	0.433	3.38722e-24	heterozygous	excitatory_neurons
Rcan2	1.1186e-28	-0.132423	0.562	0.62	3.6113e-24	heterozygous	excitatory_neurons
Klf7	2.96509e-28	0.115854	0.754	0.752	9.57251e-24	heterozygous	excitatory_neurons
Plcb4	1.06817e-27	0.133001	0.719	0.702	3.44849e-23	heterozygous	excitatory_neurons
Numb	1.10666e-27	0.104919	0.911	0.923	3.57275e-23	heterozygous	excitatory_neurons
Etfa	1.10764e-27	0.11828	0.403	0.37	3.57592e-23	heterozygous	excitatory_neurons
Zmat4	1.54256e-27	0.20654	0.767	0.762	4.98001e-23	heterozygous	excitatory_neurons
Akap13	2.18873e-27	0.132589	0.449	0.417	7.06609e-23	heterozygous	excitatory_neurons
E530011L22Rik	2.23234e-27	0.110291	0.441	0.41	7.2069e-23	heterozygous	excitatory_neurons
Abcd2	2.57095e-27	0.119195	0.33	0.291	8.30006e-23	heterozygous	excitatory_neurons
Cpsf6	2.84384e-27	0.103603	0.852	0.867	9.18105e-23	heterozygous	excitatory_neurons
Serpinb6a	2.86952e-27	0.118243	0.442	0.411	9.26397e-23	heterozygous	excitatory_neurons
Lrrtm3	3.48678e-27	-0.108771	0.889	0.916	1.12567e-22	heterozygous	excitatory_neurons
Gm17171	3.81778e-27	0.122861	0.348	0.313	1.23253e-22	heterozygous	excitatory_neurons
Snx7	6.83535e-27	0.137338	0.36	0.326	2.20673e-22	heterozygous	excitatory_neurons
Srsf7	6.95772e-27	0.105606	0.903	0.913	2.24623e-22	heterozygous	excitatory_neurons
Plcl1	8.38566e-27	-0.114867	0.55	0.61	2.70723e-22	heterozygous	excitatory_neurons
Lamp5	8.56691e-27	0.180876	0.404	0.38	2.76574e-22	heterozygous	excitatory_neurons
Gm27032	1.4848e-26	0.12206	0.747	0.749	4.79354e-22	heterozygous	excitatory_neurons
Msra	1.56213e-26	0.115967	0.907	0.912	5.04317e-22	heterozygous	excitatory_neurons
Tcf25	2.72752e-26	0.102727	0.834	0.845	8.80554e-22	heterozygous	excitatory_neurons
Arhgap10	3.04212e-26	0.131111	0.723	0.723	9.82118e-22	heterozygous	excitatory_neurons
Brinp3	3.11989e-26	0.288742	0.788	0.767	1.00723e-21	heterozygous	excitatory_neurons
Immp1l	3.36805e-26	0.128553	0.623	0.62	1.08734e-21	heterozygous	excitatory_neurons
Pcp4	3.59265e-26	-0.105891	0.37	0.433	1.15985e-21	heterozygous	excitatory_neurons
mt-Co3	1.14136e-25	-0.155042	0.401	0.459	3.68476e-21	heterozygous	excitatory_neurons
Nell1	1.14924e-25	0.223937	0.57	0.544	3.71022e-21	heterozygous	excitatory_neurons
Gm16351	1.37301e-25	0.163102	0.454	0.43	4.43262e-21	heterozygous	excitatory_neurons
Inf2	1.78475e-25	0.126478	0.52	0.486	5.76187e-21	heterozygous	excitatory_neurons
Cdh20	2.5607e-25	0.236668	0.433	0.398	8.26697e-21	heterozygous	excitatory_neurons
Osbpl3	4.81527e-25	0.122516	0.737	0.725	1.55456e-20	heterozygous	excitatory_neurons
Trpc5	6.43545e-25	0.143319	0.434	0.395	2.07762e-20	heterozygous	excitatory_neurons
Exd2	1.01251e-24	0.113231	0.701	0.708	3.26879e-20	heterozygous	excitatory_neurons
Gm12371	1.12101e-24	0.128813	0.195	0.159	3.61907e-20	heterozygous	excitatory_neurons
Gm21798	1.87933e-24	0.145744	0.329	0.293	6.06723e-20	heterozygous	excitatory_neurons
Gm37459	2.25061e-24	0.155745	0.477	0.459	7.26587e-20	heterozygous	excitatory_neurons
Thsd7a	2.80045e-24	-0.125942	0.268	0.319	9.04099e-20	heterozygous	excitatory_neurons
Nol4	2.85505e-24	0.103902	0.934	0.949	9.21724e-20	heterozygous	excitatory_neurons
Frmd5	3.62679e-24	0.114963	0.923	0.925	1.17087e-19	heterozygous	excitatory_neurons
Lrrtm4	4.14839e-24	-0.181603	0.891	0.923	1.33927e-19	heterozygous	excitatory_neurons
Mfap3l	4.546e-24	0.116394	0.396	0.367	1.46763e-19	heterozygous	excitatory_neurons
1700111E14Rik	5.5685e-24	0.156549	0.626	0.623	1.79773e-19	heterozygous	excitatory_neurons
Exph5	6.60374e-24	0.129987	0.44	0.408	2.13195e-19	heterozygous	excitatory_neurons
Kcnv1	1.08065e-23	0.115256	0.361	0.33	3.48875e-19	heterozygous	excitatory_neurons
Meis2	1.36519e-23	0.239688	0.593	0.576	4.40739e-19	heterozygous	excitatory_neurons
Thrb	1.52423e-23	0.107925	0.899	0.89	4.92082e-19	heterozygous	excitatory_neurons
P3h3	1.55493e-23	0.10033	0.319	0.285	5.01993e-19	heterozygous	excitatory_neurons
Tox	1.97074e-23	0.379362	0.506	0.49	6.36234e-19	heterozygous	excitatory_neurons
Hcn1	2.38067e-23	0.120231	0.898	0.89	7.68575e-19	heterozygous	excitatory_neurons
Foxp1	3.24677e-23	0.105681	0.962	0.97	1.04819e-18	heterozygous	excitatory_neurons
Kcnh5	4.42266e-23	0.203625	0.635	0.616	1.42781e-18	heterozygous	excitatory_neurons
Tlk1	4.4737e-23	0.116017	0.743	0.752	1.44429e-18	heterozygous	excitatory_neurons
Man1a	4.67982e-23	0.171461	0.372	0.333	1.51083e-18	heterozygous	excitatory_neurons
Zc3h6	5.03408e-23	0.121384	0.533	0.517	1.6252e-18	heterozygous	excitatory_neurons
Ephx4	5.20079e-23	0.122239	0.56	0.551	1.67902e-18	heterozygous	excitatory_neurons
Ercc6l2	5.27252e-23	0.107162	0.431	0.404	1.70218e-18	heterozygous	excitatory_neurons
Sigmar1	5.87684e-23	0.11594	0.46	0.437	1.89728e-18	heterozygous	excitatory_neurons
Gpc6	7.42336e-23	0.246797	0.578	0.555	2.39656e-18	heterozygous	excitatory_neurons
4933413L06Rik	7.61085e-23	0.146278	0.422	0.393	2.45709e-18	heterozygous	excitatory_neurons
Prr16	1.06997e-22	-0.172188	0.644	0.685	3.4543e-18	heterozygous	excitatory_neurons
Pdzrn4	1.2961e-22	-0.101629	0.603	0.669	4.18432e-18	heterozygous	excitatory_neurons
Trpm3	1.31414e-22	-0.100096	0.604	0.664	4.24256e-18	heterozygous	excitatory_neurons
Npnt	1.53332e-22	0.106241	0.188	0.151	4.95018e-18	heterozygous	excitatory_neurons
Plp1	2.07608e-22	-0.100911	0.229	0.281	6.70243e-18	heterozygous	excitatory_neurons
Klhl32	2.49542e-22	0.10821	0.69	0.68	8.05622e-18	heterozygous	excitatory_neurons
Vmp1	3.19273e-22	0.104825	0.803	0.815	1.03074e-17	heterozygous	excitatory_neurons
Fam135a	5.14197e-22	0.123235	0.722	0.73	1.66003e-17	heterozygous	excitatory_neurons
Fmr1	5.34419e-22	0.114023	0.542	0.533	1.72532e-17	heterozygous	excitatory_neurons
Setd4	5.62235e-22	0.110176	0.619	0.613	1.81512e-17	heterozygous	excitatory_neurons
Tmtc2	1.05224e-21	0.135936	0.572	0.546	3.39706e-17	heterozygous	excitatory_neurons
Cdkal1	1.131e-21	0.101394	0.746	0.755	3.65133e-17	heterozygous	excitatory_neurons
Gm30382	2.10724e-21	0.170319	0.627	0.599	6.803e-17	heterozygous	excitatory_neurons
Gm5441	2.27614e-21	0.133948	0.385	0.36	7.34828e-17	heterozygous	excitatory_neurons
Evc2	2.88366e-21	0.101084	0.205	0.17	9.3096e-17	heterozygous	excitatory_neurons
Ptar1	3.22996e-21	0.11417	0.372	0.345	1.04276e-16	heterozygous	excitatory_neurons
Gm13629	3.37504e-21	0.166842	0.345	0.312	1.0896e-16	heterozygous	excitatory_neurons
Shisa9	3.72053e-21	-0.112603	0.736	0.77	1.20113e-16	heterozygous	excitatory_neurons
Adgrl2	5.73624e-21	0.115076	0.821	0.823	1.85189e-16	heterozygous	excitatory_neurons
Ptn	7.78811e-21	0.184448	0.659	0.67	2.51431e-16	heterozygous	excitatory_neurons
Nt5dc1	1.44211e-20	0.106102	0.339	0.309	4.6557e-16	heterozygous	excitatory_neurons
Unc13b	1.59786e-20	0.113845	0.812	0.816	5.15852e-16	heterozygous	excitatory_neurons
Inhba	2.61786e-20	0.124117	0.253	0.222	8.4515e-16	heterozygous	excitatory_neurons
Tasor	3.19191e-20	0.102125	0.711	0.713	1.03047e-15	heterozygous	excitatory_neurons
Snhg9	3.98945e-20	0.104749	0.395	0.368	1.28795e-15	heterozygous	excitatory_neurons
Camkk2	5.20546e-20	0.107564	0.794	0.808	1.68053e-15	heterozygous	excitatory_neurons
Ccdc171	5.98799e-20	0.104847	0.315	0.285	1.93316e-15	heterozygous	excitatory_neurons
Zfp692	8.35738e-20	0.104369	0.621	0.617	2.6981e-15	heterozygous	excitatory_neurons
Dok5	2.2951e-19	0.147972	0.511	0.498	7.40951e-15	heterozygous	excitatory_neurons
Pou3f2	2.40531e-19	0.103123	0.287	0.255	7.76531e-15	heterozygous	excitatory_neurons
Gm20713	3.06061e-19	0.100703	0.119	0.091	9.88088e-15	heterozygous	excitatory_neurons
Nwd2	4.7153e-19	0.154674	0.737	0.724	1.52229e-14	heterozygous	excitatory_neurons
Tmem232	1.15997e-18	0.108429	0.192	0.161	3.74484e-14	heterozygous	excitatory_neurons
Rnpc3	1.92537e-18	0.108312	0.574	0.572	6.21587e-14	heterozygous	excitatory_neurons
Bach2	2.46619e-18	0.116568	0.723	0.708	7.96186e-14	heterozygous	excitatory_neurons
Ctnnd1	2.78134e-18	0.117932	0.711	0.727	8.97928e-14	heterozygous	excitatory_neurons
Itgb3bp	3.44628e-18	0.106431	0.359	0.332	1.1126e-13	heterozygous	excitatory_neurons
A330102I10Rik	3.97638e-18	0.15373	0.615	0.609	1.28373e-13	heterozygous	excitatory_neurons
Gabra4	4.25216e-18	0.10479	0.792	0.802	1.37277e-13	heterozygous	excitatory_neurons
Gm41609	5.09539e-18	0.112331	0.562	0.55	1.645e-13	heterozygous	excitatory_neurons
Gm15283	6.58646e-18	0.111233	0.384	0.359	2.12637e-13	heterozygous	excitatory_neurons
Pou2f2	7.05507e-18	0.10215	0.577	0.568	2.27766e-13	heterozygous	excitatory_neurons
Sox5	8.99535e-18	0.172529	0.769	0.766	2.90406e-13	heterozygous	excitatory_neurons
Tmem200a	9.08158e-18	0.116185	0.446	0.417	2.9319e-13	heterozygous	excitatory_neurons
Sh3kbp1	9.92011e-18	0.109319	0.623	0.623	3.20261e-13	heterozygous	excitatory_neurons
2610020C07Rik	1.01904e-17	0.105818	0.613	0.614	3.28988e-13	heterozygous	excitatory_neurons
Enox1	1.16766e-17	0.106324	0.88	0.891	3.76969e-13	heterozygous	excitatory_neurons
Pam	1.82939e-17	0.105092	0.87	0.876	5.906e-13	heterozygous	excitatory_neurons
Gm37679	2.13353e-17	0.11756	0.519	0.512	6.88787e-13	heterozygous	excitatory_neurons
Dph6	2.24665e-17	0.106798	0.521	0.511	7.25307e-13	heterozygous	excitatory_neurons
Trpc3	3.02316e-17	0.127668	0.313	0.283	9.75998e-13	heterozygous	excitatory_neurons
4930587E11Rik	3.44272e-17	0.161714	0.52	0.51	1.11145e-12	heterozygous	excitatory_neurons
Gm44040	3.96364e-17	0.100734	0.217	0.188	1.27962e-12	heterozygous	excitatory_neurons
Gm15414	4.66938e-17	0.107167	0.358	0.333	1.50746e-12	heterozygous	excitatory_neurons
Lin7a	4.72364e-17	0.146847	0.726	0.741	1.52498e-12	heterozygous	excitatory_neurons
5730522E02Rik	5.36452e-17	0.149132	0.93	0.938	1.73188e-12	heterozygous	excitatory_neurons
Arnt2	8.21615e-17	0.10095	0.756	0.77	2.6525e-12	heterozygous	excitatory_neurons
Tafa1	1.03802e-16	0.266395	0.631	0.626	3.35116e-12	heterozygous	excitatory_neurons
Ppp1r1a	1.33626e-16	0.108658	0.419	0.4	4.31397e-12	heterozygous	excitatory_neurons
1700109K24Rik	1.64514e-16	0.124447	0.554	0.555	5.31118e-12	heterozygous	excitatory_neurons
Shisa6	1.89596e-16	0.168079	0.296	0.266	6.12092e-12	heterozygous	excitatory_neurons
Esrrg	2.4125e-16	-0.107538	0.651	0.69	7.78851e-12	heterozygous	excitatory_neurons
Snhg8	4.83351e-16	0.108082	0.361	0.338	1.56045e-11	heterozygous	excitatory_neurons
4930419G24Rik	4.85924e-16	0.152062	0.654	0.663	1.56876e-11	heterozygous	excitatory_neurons
Adcy10	5.24337e-16	0.13073	0.21	0.183	1.69277e-11	heterozygous	excitatory_neurons
Shisa4	2.35883e-15	0.116656	0.636	0.637	7.61524e-11	heterozygous	excitatory_neurons
Tbc1d5	2.93877e-15	0.101132	0.854	0.865	9.48754e-11	heterozygous	excitatory_neurons
Elavl4	2.99714e-15	0.126927	0.717	0.728	9.67597e-11	heterozygous	excitatory_neurons
Tmtc1	3.62816e-15	0.104958	0.735	0.736	1.17131e-10	heterozygous	excitatory_neurons
Gm15952	3.90133e-15	0.101262	0.412	0.394	1.25951e-10	heterozygous	excitatory_neurons
Gm15520	6.05106e-15	0.121643	0.404	0.387	1.95353e-10	heterozygous	excitatory_neurons
1600010M07Rik	6.67634e-15	0.111971	0.521	0.52	2.15539e-10	heterozygous	excitatory_neurons
Mkx	7.62784e-15	0.123377	0.586	0.581	2.46257e-10	heterozygous	excitatory_neurons
Arhgap20	1.06973e-14	0.106018	0.769	0.786	3.45351e-10	heterozygous	excitatory_neurons
Cpeb2	1.15147e-14	0.106535	0.712	0.724	3.7174e-10	heterozygous	excitatory_neurons
Gda	1.18125e-14	0.114417	0.637	0.646	3.81354e-10	heterozygous	excitatory_neurons
9630028H03Rik	1.18621e-14	0.105158	0.734	0.733	3.82955e-10	heterozygous	excitatory_neurons
Gm31763	2.83755e-14	0.105548	0.365	0.346	9.16076e-10	heterozygous	excitatory_neurons
Acp1	4.05246e-14	0.104254	0.77	0.792	1.3083e-09	heterozygous	excitatory_neurons
Lmo4	5.68994e-14	0.133186	0.744	0.761	1.83694e-09	heterozygous	excitatory_neurons
Scube1	9.14379e-14	0.114293	0.499	0.485	2.95198e-09	heterozygous	excitatory_neurons
Gm26936	1.35743e-13	0.101378	0.413	0.396	4.38234e-09	heterozygous	excitatory_neurons
Dnajc21	2.15515e-13	0.13002	0.58	0.587	6.9577e-09	heterozygous	excitatory_neurons
1700019D03Rik	2.18666e-13	0.102737	0.291	0.267	7.05941e-09	heterozygous	excitatory_neurons
Bmper	2.31411e-13	0.120085	0.363	0.342	7.47089e-09	heterozygous	excitatory_neurons
B3galt2	3.09293e-13	0.120814	0.419	0.407	9.9852e-09	heterozygous	excitatory_neurons
Pip5k1b	4.72863e-13	0.118988	0.466	0.446	1.52659e-08	heterozygous	excitatory_neurons
Gm48678	1.69759e-12	0.103585	0.71	0.726	5.4805e-08	heterozygous	excitatory_neurons
Cdh13	2.01394e-12	-0.162055	0.349	0.385	6.50179e-08	heterozygous	excitatory_neurons
Cdh9	2.3415e-12	0.376252	0.356	0.34	7.5593e-08	heterozygous	excitatory_neurons
Ppme1	3.54766e-12	0.1313	0.701	0.734	1.14533e-07	heterozygous	excitatory_neurons
Gm26854	3.89626e-12	0.106206	0.375	0.364	1.25787e-07	heterozygous	excitatory_neurons
Man2a1	4.39929e-12	0.120294	0.684	0.697	1.42027e-07	heterozygous	excitatory_neurons
Nova1	6.13105e-12	0.120977	0.647	0.655	1.97935e-07	heterozygous	excitatory_neurons
Gm15738	6.39885e-12	0.106794	0.837	0.856	2.06581e-07	heterozygous	excitatory_neurons
Fbxl7	9.76378e-12	-0.100303	0.081	0.102	3.15214e-07	heterozygous	excitatory_neurons
Ano4	1.8001e-11	0.101228	0.609	0.581	5.81145e-07	heterozygous	excitatory_neurons
Fat3	2.05423e-11	0.129566	0.886	0.895	6.63186e-07	heterozygous	excitatory_neurons
Myo1b	2.32757e-11	0.120453	0.425	0.414	7.51432e-07	heterozygous	excitatory_neurons
Ncam2	2.70448e-11	0.163162	0.892	0.909	8.73115e-07	heterozygous	excitatory_neurons
Tafa2	3.50891e-11	-0.183099	0.672	0.686	1.13282e-06	heterozygous	excitatory_neurons
Trpc4	3.79855e-11	0.107006	0.456	0.442	1.22632e-06	heterozygous	excitatory_neurons
Gm15680	4.43212e-11	0.10004	0.263	0.24	1.43086e-06	heterozygous	excitatory_neurons
Sema3a	6.74412e-11	0.116251	0.481	0.471	2.17727e-06	heterozygous	excitatory_neurons
Gpc5	1.67324e-10	0.247726	0.315	0.293	5.40189e-06	heterozygous	excitatory_neurons
P2ry14	1.88437e-10	0.102471	0.71	0.729	6.08351e-06	heterozygous	excitatory_neurons
Gm35188	1.94325e-10	0.11863	0.643	0.661	6.27359e-06	heterozygous	excitatory_neurons
Nr2f1	2.5314e-10	0.11919	0.497	0.505	8.17237e-06	heterozygous	excitatory_neurons
Ppargc1a	1.27739e-09	0.100568	0.487	0.484	4.12393e-05	heterozygous	excitatory_neurons
Fndc3b	2.23988e-09	0.1029	0.654	0.675	7.23122e-05	heterozygous	excitatory_neurons
Sertad2	6.59932e-09	0.101601	0.627	0.642	0.000213052	heterozygous	excitatory_neurons
Frmpd4	8.89113e-09	-0.109579	0.986	0.986	0.000287041	heterozygous	excitatory_neurons
Gm29514	3.30021e-08	0.106982	0.481	0.478	0.00106544	heterozygous	excitatory_neurons
Mapk4	3.65976e-08	0.138709	0.66	0.675	0.00118152	heterozygous	excitatory_neurons
Epha7	3.69532e-08	0.148291	0.774	0.799	0.001193	heterozygous	excitatory_neurons
Unc5c	3.75752e-08	0.146136	0.784	0.796	0.00121308	heterozygous	excitatory_neurons
Sema5a	3.89033e-08	0.138217	0.226	0.207	0.00125595	heterozygous	excitatory_neurons
Pld5	2.35622e-07	0.226102	0.227	0.209	0.00760681	heterozygous	excitatory_neurons
Mir670hg	3.72322e-07	0.110615	0.333	0.323	0.01202	heterozygous	excitatory_neurons
Erbb4	5.3407e-07	-0.136291	0.159	0.181	0.0172419	heterozygous	excitatory_neurons
Nxph1	5.69528e-07	-0.114984	0.114	0.132	0.0183866	heterozygous	excitatory_neurons
Gm15584	1.3886e-05	0.10936	0.3	0.291	0.448296	heterozygous	excitatory_neurons
Megf11	3.02694e-05	0.101899	0.22	0.21	0.977216	heterozygous	excitatory_neurons
Rorb	3.63647e-05	0.315597	0.425	0.42	1	heterozygous	excitatory_neurons
Gm28376	5.22051e-05	0.109308	0.728	0.751	1	heterozygous	excitatory_neurons
Gm16599	0.000268831	0.123079	0.528	0.539	1	heterozygous	excitatory_neurons
Abi3bp	0.000670001	0.143578	0.22	0.244	1	heterozygous	excitatory_neurons
Tle4	0.000720134	0.12984	0.583	0.58	1	heterozygous	excitatory_neurons
Etv1	0.00218667	0.156959	0.269	0.263	1	heterozygous	excitatory_neurons
Epha3	0.00238492	0.137188	0.487	0.496	1	heterozygous	excitatory_neurons
Htr2c	0.00452129	0.130154	0.154	0.146	1	heterozygous	excitatory_neurons
Lncpint	0	0.399616	0.985	0.964	0	control	excitatory_neurons
Ptk2b	0	0.355157	0.801	0.653	0	control	excitatory_neurons
Hlf	0	0.339667	0.646	0.424	0	control	excitatory_neurons
Fkbp5	0	0.288232	0.371	0.177	0	control	excitatory_neurons
Gm42418	0	0.281701	0.998	0.994	0	control	excitatory_neurons
Asic2	0	-0.300904	0.989	0.988	0	control	excitatory_neurons
Arpp21	0	-0.301264	0.992	0.993	0	control	excitatory_neurons
Pak7	0	-0.411916	0.955	0.96	0	control	excitatory_neurons
Gm29260	0	-0.418339	0.037	0.191	0	control	excitatory_neurons
Hecw2	0	-0.43964	0.978	0.984	0	control	excitatory_neurons
Zeb2	0	-0.46976	0.888	0.919	0	control	excitatory_neurons
Mef2c	0	-0.5662	0.978	0.982	0	control	excitatory_neurons
Arhgap15	0	-0.568658	0.555	0.698	0	control	excitatory_neurons
Gm47283	0	-0.834765	0.784	0.843	0	control	excitatory_neurons
Ccnd2	1.42574e-302	0.290854	0.45	0.255	4.60286e-298	control	excitatory_neurons
Nrep	2.10237e-288	-0.421392	0.26	0.417	6.7873e-284	control	excitatory_neurons
Cpe	1.47058e-285	0.318872	0.942	0.869	4.74761e-281	control	excitatory_neurons
Wipf3	1.6868e-284	0.331231	0.646	0.463	5.44567e-280	control	excitatory_neurons
R3hdm1	2.50894e-284	-0.32555	0.994	0.996	8.09985e-280	control	excitatory_neurons
C130071C03Rik	6.34298e-277	-0.306822	0.923	0.94	2.04777e-272	control	excitatory_neurons
Nmnat2	1.15152e-274	0.291347	0.883	0.768	3.71758e-270	control	excitatory_neurons
Dapk1	7.02272e-261	0.303156	0.855	0.737	2.26722e-256	control	excitatory_neurons
Adcy9	5.78333e-237	0.307425	0.906	0.824	1.86709e-232	control	excitatory_neurons
Dbp	7.45277e-237	0.160161	0.297	0.142	2.40605e-232	control	excitatory_neurons
Per1	6.94212e-231	0.204658	0.473	0.29	2.24119e-226	control	excitatory_neurons
Nr1d1	8.8594e-228	0.153116	0.28	0.133	2.86017e-223	control	excitatory_neurons
Ralyl	5.94976e-221	-0.306187	0.976	0.979	1.92082e-216	control	excitatory_neurons
Camkv	8.4626e-220	0.265703	0.775	0.622	2.73207e-215	control	excitatory_neurons
Galnt9	7.37724e-214	0.323053	0.646	0.483	2.38167e-209	control	excitatory_neurons
Camk2a	3.26841e-211	0.247217	0.982	0.973	1.05517e-206	control	excitatory_neurons
Nr1d2	2.00046e-208	0.207763	0.672	0.497	6.45829e-204	control	excitatory_neurons
Kcnip3	2.22189e-207	0.295996	0.768	0.628	7.17315e-203	control	excitatory_neurons
Kcnh7	3.0164e-207	-0.237229	0.989	0.989	9.73814e-203	control	excitatory_neurons
Map1b	4.53762e-206	0.224888	0.96	0.911	1.46492e-201	control	excitatory_neurons
Hrh3	3.31568e-205	0.173785	0.246	0.115	1.07043e-200	control	excitatory_neurons
Spns2	3.2175e-204	0.200591	0.433	0.269	1.03874e-199	control	excitatory_neurons
Brinp1	8.07518e-204	-0.340552	0.975	0.977	2.60699e-199	control	excitatory_neurons
Pnisr	1.41967e-203	-0.206655	0.968	0.971	4.58325e-199	control	excitatory_neurons
Col25a1	7.02102e-203	-0.465104	0.299	0.427	2.26667e-198	control	excitatory_neurons
Mlip	8.58297e-202	-0.352081	0.803	0.848	2.77093e-197	control	excitatory_neurons
Slc7a14	1.08778e-199	0.237814	0.626	0.457	3.5118e-195	control	excitatory_neurons
Fgf1	5.35363e-199	-0.283914	0.214	0.345	1.72837e-194	control	excitatory_neurons
Satb2	4.66932e-196	-0.314765	0.883	0.892	1.50744e-191	control	excitatory_neurons
Rnf150	1.11732e-195	0.271339	0.878	0.792	3.60717e-191	control	excitatory_neurons
Prkn	2.70267e-195	0.249634	0.941	0.895	8.72529e-191	control	excitatory_neurons
Sik2	4.08648e-193	0.241995	0.772	0.626	1.31928e-188	control	excitatory_neurons
Gfod1	5.9387e-193	0.241111	0.862	0.741	1.91725e-188	control	excitatory_neurons
Smad3	6.85468e-193	0.247634	0.549	0.389	2.21297e-188	control	excitatory_neurons
Ube3a	1.48217e-190	-0.222127	0.991	0.993	4.78502e-186	control	excitatory_neurons
Lrrn2	8.71049e-190	0.225533	0.695	0.536	2.81209e-185	control	excitatory_neurons
Srrm4	7.97752e-189	0.252464	0.819	0.699	2.57546e-184	control	excitatory_neurons
Gabrg2	2.96967e-186	-0.314552	0.845	0.867	9.5873e-182	control	excitatory_neurons
Car4	7.91064e-183	0.183156	0.307	0.171	2.55387e-178	control	excitatory_neurons
Plcl2	1.2177e-182	0.252025	0.923	0.854	3.93124e-178	control	excitatory_neurons
Klf9	8.24279e-182	0.222706	0.702	0.547	2.6611e-177	control	excitatory_neurons
Smpd3	1.42343e-181	0.222443	0.669	0.516	4.59541e-177	control	excitatory_neurons
Ak5	3.00833e-181	0.288042	0.827	0.718	9.7121e-177	control	excitatory_neurons
Pde8b	1.43153e-177	-0.325905	0.873	0.889	4.62156e-173	control	excitatory_neurons
Tef	5.27953e-177	0.205032	0.729	0.577	1.70444e-172	control	excitatory_neurons
Ptprd	3.93221e-174	0.186936	0.999	0.998	1.26947e-169	control	excitatory_neurons
Brinp2	5.10701e-174	0.23777	0.88	0.798	1.64875e-169	control	excitatory_neurons
Bhlhe40	5.1544e-174	0.152245	0.308	0.171	1.66405e-169	control	excitatory_neurons
Negr1	1.00628e-173	0.267183	0.996	0.994	3.24867e-169	control	excitatory_neurons
Bhlhe41	1.36789e-173	0.125305	0.243	0.12	4.4161e-169	control	excitatory_neurons
Zfp804b	5.84345e-172	0.411552	0.426	0.277	1.8865e-167	control	excitatory_neurons
Baiap2	4.16602e-171	0.239303	0.892	0.803	1.34496e-166	control	excitatory_neurons
Ptprn	2.31321e-170	-0.246963	0.947	0.951	7.46797e-166	control	excitatory_neurons
Opcml	2.42705e-169	-0.212784	0.996	0.996	7.8355e-165	control	excitatory_neurons
Fam49b	8.57577e-169	0.218143	0.912	0.838	2.7686e-164	control	excitatory_neurons
Ciart	1.14101e-166	0.10747	0.184	0.08	3.68363e-162	control	excitatory_neurons
Gm21860	1.77401e-166	-0.174308	0.073	0.167	5.7272e-162	control	excitatory_neurons
Anks1	2.32888e-165	0.196754	0.567	0.411	7.51856e-161	control	excitatory_neurons
Ankrd12	3.19017e-162	0.199142	0.896	0.819	1.02992e-157	control	excitatory_neurons
Galnt17	1.60601e-159	0.256735	0.761	0.627	5.18484e-155	control	excitatory_neurons
Lyst	2.64546e-159	0.239743	0.845	0.753	8.5406e-155	control	excitatory_neurons
Adam2	9.99671e-159	-0.302071	0.215	0.336	3.22734e-154	control	excitatory_neurons
Trhde	5.05049e-158	-0.431366	0.772	0.815	1.6305e-153	control	excitatory_neurons
Ppfia2	5.37461e-158	-0.267445	0.974	0.977	1.73514e-153	control	excitatory_neurons
Mid1	1.17485e-157	-0.202723	0.2	0.319	3.79288e-153	control	excitatory_neurons
Lzts1	2.84348e-157	0.206701	0.705	0.56	9.17988e-153	control	excitatory_neurons
Tcf20	3.35695e-157	0.201608	0.904	0.834	1.08376e-152	control	excitatory_neurons
Mpc1	2.00117e-156	0.190339	0.741	0.596	6.46057e-152	control	excitatory_neurons
Tll1	1.89472e-155	-0.180344	0.064	0.151	6.11691e-151	control	excitatory_neurons
Nsf	2.02616e-155	0.198826	0.934	0.885	6.54125e-151	control	excitatory_neurons
Gm15398	2.23005e-155	-0.601212	0.505	0.588	7.19949e-151	control	excitatory_neurons
Trim2	2.34262e-155	0.224334	0.903	0.839	7.56292e-151	control	excitatory_neurons
Gas7	2.06733e-154	0.242583	0.893	0.813	6.67416e-150	control	excitatory_neurons
Asap1	1.41718e-153	-0.208003	0.974	0.977	4.57522e-149	control	excitatory_neurons
Lamc1	3.9429e-152	0.176962	0.508	0.359	1.27292e-147	control	excitatory_neurons
Mir99ahg	2.95212e-151	-0.28715	0.942	0.956	9.53062e-147	control	excitatory_neurons
Ripor2	3.63636e-149	0.243251	0.651	0.516	1.17396e-144	control	excitatory_neurons
Gm28175	7.07443e-148	-0.365273	0.378	0.48	2.28391e-143	control	excitatory_neurons
Coro1c	1.46465e-146	0.13274	0.347	0.213	4.72847e-142	control	excitatory_neurons
Diaph1	1.83537e-146	0.175053	0.5	0.354	5.92532e-142	control	excitatory_neurons
Mgat5b	1.33128e-145	0.181168	0.449	0.31	4.29791e-141	control	excitatory_neurons
Cnksr2	3.58119e-145	-0.202601	0.982	0.983	1.15615e-140	control	excitatory_neurons
Adra1a	2.42257e-144	-0.252832	0.206	0.318	7.82101e-140	control	excitatory_neurons
Sv2b	5.8033e-144	0.190714	0.95	0.917	1.87354e-139	control	excitatory_neurons
Castor2	3.61656e-143	0.154943	0.499	0.348	1.16757e-138	control	excitatory_neurons
Sorcs3	3.91971e-143	-0.424074	0.647	0.738	1.26544e-138	control	excitatory_neurons
Srcin1	8.58191e-143	0.191576	0.925	0.864	2.77059e-138	control	excitatory_neurons
A230004M16Rik	2.08069e-142	-0.266092	0.457	0.548	6.7173e-138	control	excitatory_neurons
Cpeb1	2.12745e-142	0.21271	0.749	0.627	6.86827e-138	control	excitatory_neurons
Prkcg	6.01813e-142	0.263691	0.586	0.461	1.94289e-137	control	excitatory_neurons
Ksr1	1.14132e-141	0.18332	0.504	0.359	3.68462e-137	control	excitatory_neurons
Nsg2	5.41555e-141	0.19812	0.737	0.608	1.74836e-136	control	excitatory_neurons
Gm13561	5.50232e-141	-0.207637	0.109	0.203	1.77637e-136	control	excitatory_neurons
Nuak1	2.62315e-140	0.181007	0.602	0.452	8.46859e-136	control	excitatory_neurons
Nrg3	1.01438e-139	0.110077	0.996	0.996	3.27481e-135	control	excitatory_neurons
Dtnb	1.37253e-139	0.220843	0.892	0.822	4.43109e-135	control	excitatory_neurons
Hes1	1.65317e-139	0.136959	0.211	0.109	5.3371e-135	control	excitatory_neurons
Pantr1	4.86817e-139	-0.337996	0.535	0.608	1.57164e-134	control	excitatory_neurons
Cbfa2t3	5.60233e-139	0.13355	0.33	0.202	1.80866e-134	control	excitatory_neurons
Sntg2	1.02232e-138	0.195369	0.333	0.21	3.30047e-134	control	excitatory_neurons
9530059O14Rik	2.19586e-138	0.283642	0.831	0.751	7.08912e-134	control	excitatory_neurons
Gm42439	3.3247e-138	-0.319442	0.592	0.659	1.07335e-133	control	excitatory_neurons
Diras2	4.54894e-138	-0.259438	0.409	0.513	1.46858e-133	control	excitatory_neurons
Nptx1	7.61841e-138	0.195969	0.554	0.407	2.45953e-133	control	excitatory_neurons
Nav2	3.5766e-137	0.161414	0.983	0.976	1.15467e-132	control	excitatory_neurons
Grik5	8.99376e-137	0.19672	0.843	0.742	2.90354e-132	control	excitatory_neurons
Rhobtb2	1.93081e-136	0.18461	0.68	0.541	6.23343e-132	control	excitatory_neurons
Sbk1	2.06333e-136	0.103153	0.22	0.115	6.66126e-132	control	excitatory_neurons
Cacna1d	9.09904e-136	0.191904	0.958	0.921	2.93754e-131	control	excitatory_neurons
Add2	7.18901e-135	0.187733	0.902	0.833	2.3209e-130	control	excitatory_neurons
Fhit	1.87648e-134	0.240231	0.503	0.372	6.05803e-130	control	excitatory_neurons
Man1c1	7.49348e-134	0.202853	0.462	0.333	2.41919e-129	control	excitatory_neurons
Mbnl2	9.05982e-134	0.173361	0.968	0.947	2.92487e-129	control	excitatory_neurons
Stxbp5l	9.65576e-134	-0.181938	0.979	0.981	3.11727e-129	control	excitatory_neurons
Slc17a7	1.2798e-133	0.193168	0.945	0.905	4.13172e-129	control	excitatory_neurons
Mrps6	2.18034e-133	0.124056	0.336	0.21	7.03901e-129	control	excitatory_neurons
Cntnap5a	1.68705e-132	0.381024	0.648	0.531	5.44647e-128	control	excitatory_neurons
Zdhhc14	3.42465e-132	0.240527	0.827	0.743	1.10561e-127	control	excitatory_neurons
4930473D10Rik	1.02842e-131	-0.287485	0.222	0.324	3.32015e-127	control	excitatory_neurons
Rapgef2	1.13411e-131	0.178931	0.94	0.894	3.66136e-127	control	excitatory_neurons
Adora1	1.67653e-131	0.157037	0.429	0.293	5.4125e-127	control	excitatory_neurons
Sept9	1.93056e-131	0.134991	0.35	0.223	6.23263e-127	control	excitatory_neurons
Acot7	2.01274e-131	0.150271	0.522	0.382	6.49793e-127	control	excitatory_neurons
Ttc39c	2.35737e-131	0.128659	0.328	0.205	7.61052e-127	control	excitatory_neurons
Eml5	2.91728e-131	-0.210922	0.938	0.939	9.41814e-127	control	excitatory_neurons
Dpf1	8.59206e-129	0.127516	0.402	0.267	2.77386e-124	control	excitatory_neurons
Rasal1	1.17651e-128	0.168899	0.493	0.356	3.79826e-124	control	excitatory_neurons
Scn3b	1.11788e-127	0.140439	0.386	0.254	3.60897e-123	control	excitatory_neurons
Mbp	2.33159e-127	0.189368	0.494	0.354	7.52732e-123	control	excitatory_neurons
Dscam	5.06889e-127	0.189361	0.96	0.934	1.63644e-122	control	excitatory_neurons
Rybp	2.00495e-126	0.138119	0.427	0.293	6.47277e-122	control	excitatory_neurons
Gm34237	1.99952e-124	0.108556	0.234	0.13	6.45525e-120	control	excitatory_neurons
Auts2	3.87346e-124	-0.213476	0.982	0.986	1.25051e-119	control	excitatory_neurons
Pdzrn3	5.4791e-124	-0.383676	0.696	0.739	1.76887e-119	control	excitatory_neurons
Efr3b	3.96682e-123	0.180365	0.734	0.611	1.28065e-118	control	excitatory_neurons
Mef2d	9.66592e-123	0.158917	0.691	0.552	3.12055e-118	control	excitatory_neurons
Sez6l	2.92204e-122	0.178047	0.868	0.794	9.43353e-118	control	excitatory_neurons
Ago2	3.67829e-122	0.152341	0.564	0.423	1.1875e-117	control	excitatory_neurons
Banp	1.01182e-121	0.182759	0.736	0.618	3.26655e-117	control	excitatory_neurons
Pkig	1.38941e-121	0.171953	0.729	0.599	4.48558e-117	control	excitatory_neurons
Camkk1	2.53491e-121	0.153311	0.487	0.352	8.18371e-117	control	excitatory_neurons
Acap2	3.11546e-121	0.193918	0.938	0.898	1.0058e-116	control	excitatory_neurons
Gng2	3.67046e-120	0.173042	0.69	0.549	1.18497e-115	control	excitatory_neurons
Rab15	3.07483e-119	0.157985	0.613	0.473	9.92679e-115	control	excitatory_neurons
Fam49a	1.64309e-118	0.17085	0.814	0.715	5.30455e-114	control	excitatory_neurons
Unc5a	1.31426e-117	0.148172	0.558	0.416	4.24295e-113	control	excitatory_neurons
Traip	1.85986e-117	0.148805	0.315	0.2	6.00436e-113	control	excitatory_neurons
Ank	1.89345e-117	0.170432	0.918	0.856	6.11282e-113	control	excitatory_neurons
Maml3	2.72359e-117	-0.394768	0.632	0.681	8.79283e-113	control	excitatory_neurons
Plxnd1	8.01814e-117	0.139115	0.314	0.2	2.58857e-112	control	excitatory_neurons
9630014M24Rik	2.6842e-116	-0.223219	0.341	0.441	8.66568e-112	control	excitatory_neurons
Tgfbr3	1.03626e-115	0.118118	0.279	0.17	3.34546e-111	control	excitatory_neurons
Dgkg	2.66158e-115	0.219739	0.524	0.398	8.59265e-111	control	excitatory_neurons
Sh3gl3	2.75129e-115	0.139899	0.385	0.262	8.88225e-111	control	excitatory_neurons
Ski	3.21623e-115	0.150834	0.654	0.521	1.03833e-110	control	excitatory_neurons
Tmem38a	4.91626e-115	0.149132	0.621	0.482	1.58717e-110	control	excitatory_neurons
Crispld1	1.42501e-114	0.140303	0.163	0.081	4.60049e-110	control	excitatory_neurons
Agap1	1.71307e-114	0.176649	0.78	0.666	5.53048e-110	control	excitatory_neurons
Klf13	3.56824e-114	0.1522	0.574	0.439	1.15197e-109	control	excitatory_neurons
Stum	4.47922e-114	0.189825	0.359	0.249	1.44607e-109	control	excitatory_neurons
Ptma	8.97926e-114	0.136578	0.464	0.329	2.89886e-109	control	excitatory_neurons
Nrn1	1.0198e-113	-0.293094	0.675	0.709	3.29231e-109	control	excitatory_neurons
Kcnab2	2.754e-113	0.137764	0.562	0.426	8.89102e-109	control	excitatory_neurons
Cdkl5	2.83871e-113	-0.228304	0.892	0.893	9.1645e-109	control	excitatory_neurons
Scn1a	7.34614e-113	-0.227656	0.904	0.907	2.37163e-108	control	excitatory_neurons
Rassf3	1.33061e-112	-0.184731	0.188	0.281	4.29574e-108	control	excitatory_neurons
Rtn1	1.47729e-112	0.153827	0.97	0.945	4.76927e-108	control	excitatory_neurons
Ube2b	4.28904e-112	0.157481	0.928	0.878	1.38467e-107	control	excitatory_neurons
Lama2	6.35829e-112	-0.589587	0.128	0.209	2.05271e-107	control	excitatory_neurons
Snhg11	1.0039e-111	-0.105777	1	0.999	3.241e-107	control	excitatory_neurons
Pde2a	1.21598e-110	0.173627	0.843	0.752	3.92568e-106	control	excitatory_neurons
Adamts17	3.68556e-110	0.16096	0.529	0.399	1.18985e-105	control	excitatory_neurons
Adgra1	4.01601e-110	0.157423	0.465	0.335	1.29653e-105	control	excitatory_neurons
Sesn1	1.10278e-109	0.170769	0.807	0.708	3.5602e-105	control	excitatory_neurons
Gm49678	1.4535e-109	0.256181	0.638	0.514	4.69247e-105	control	excitatory_neurons
Klhl2	5.42444e-109	-0.216945	0.824	0.838	1.75123e-104	control	excitatory_neurons
Ubl3	6.74336e-109	0.142511	0.561	0.428	2.17703e-104	control	excitatory_neurons
Hpcal4	1.00959e-108	0.124908	0.381	0.261	3.25936e-104	control	excitatory_neurons
Sesn3	1.2051e-108	0.168554	0.632	0.508	3.89055e-104	control	excitatory_neurons
Prpf4b	1.65704e-108	-0.183253	0.928	0.935	5.3496e-104	control	excitatory_neurons
Sort1	5.9783e-108	0.174611	0.801	0.706	1.93003e-103	control	excitatory_neurons
Tcf4	1.88075e-107	-0.181466	0.977	0.986	6.07182e-103	control	excitatory_neurons
Rtn3	2.05487e-107	0.128145	0.983	0.971	6.63393e-103	control	excitatory_neurons
Rbm39	1.05629e-106	-0.15772	0.97	0.972	3.41012e-102	control	excitatory_neurons
Pgm2l1	2.09461e-106	0.164562	0.713	0.594	6.76224e-102	control	excitatory_neurons
Ptms	3.21836e-106	0.148023	0.619	0.483	1.03902e-101	control	excitatory_neurons
Zfp407	5.17896e-106	-0.213075	0.777	0.797	1.67198e-101	control	excitatory_neurons
Wls	1.82558e-105	-0.350421	0.277	0.361	5.8937e-101	control	excitatory_neurons
Sgsm1	5.8727e-105	0.141681	0.73	0.602	1.89594e-100	control	excitatory_neurons
Sdk1	7.17196e-105	0.314452	0.582	0.462	2.31539e-100	control	excitatory_neurons
Slit1	9.2957e-105	0.179815	0.564	0.433	3.00102e-100	control	excitatory_neurons
Kcnd2	1.06657e-104	-0.159404	0.994	0.995	3.4433e-100	control	excitatory_neurons
Pxdn	1.46438e-104	0.149513	0.566	0.432	4.7276e-100	control	excitatory_neurons
Spire1	2.12904e-104	0.170875	0.903	0.838	6.8734e-100	control	excitatory_neurons
Gm46367	2.2249e-104	-0.253564	0.725	0.751	7.18288e-100	control	excitatory_neurons
Ablim3	2.41245e-104	0.127733	0.384	0.266	7.78835e-100	control	excitatory_neurons
Csnk1a1	2.84233e-104	0.157744	0.911	0.851	9.17618e-100	control	excitatory_neurons
Anxa7	3.86362e-104	0.108817	0.35	0.234	1.24733e-99	control	excitatory_neurons
2210408F21Rik	4.97854e-104	0.178448	0.854	0.77	1.60727e-99	control	excitatory_neurons
Ociad2	5.12198e-104	0.173598	0.645	0.522	1.65358e-99	control	excitatory_neurons
Kctd16	5.4359e-104	-0.222873	0.959	0.965	1.75492e-99	control	excitatory_neurons
Pgbd5	6.04949e-104	0.170848	0.769	0.669	1.95302e-99	control	excitatory_neurons
Shc3	3.50749e-103	0.172694	0.7	0.587	1.13236e-98	control	excitatory_neurons
Ahdc1	9.82652e-103	0.117901	0.48	0.351	3.17239e-98	control	excitatory_neurons
Mapk10	1.63028e-102	0.141921	0.988	0.982	5.26321e-98	control	excitatory_neurons
Arpc2	6.92662e-102	0.157475	0.677	0.556	2.23619e-97	control	excitatory_neurons
Rnf165	1.60724e-101	0.152347	0.712	0.587	5.1888e-97	control	excitatory_neurons
Ptpre	3.20925e-101	0.132684	0.359	0.244	1.03608e-96	control	excitatory_neurons
Pde10a	7.57592e-101	-0.189855	0.982	0.979	2.44581e-96	control	excitatory_neurons
Map4k3	9.30877e-101	0.157659	0.867	0.792	3.00524e-96	control	excitatory_neurons
Sez6l2	9.30936e-101	0.149147	0.655	0.529	3.00544e-96	control	excitatory_neurons
Vrk2	1.13625e-100	-0.214791	0.12	0.198	3.66827e-96	control	excitatory_neurons
Cadps2	3.17214e-100	-0.439392	0.76	0.794	1.02409e-95	control	excitatory_neurons
Gm26691	1.27764e-99	0.200396	0.502	0.386	4.12474e-95	control	excitatory_neurons
Tnfrsf21	1.57869e-99	0.120953	0.442	0.318	5.09663e-95	control	excitatory_neurons
Slc2a3	2.56094e-99	0.155395	0.697	0.58	8.26774e-95	control	excitatory_neurons
Arhgap21	4.15738e-99	0.160328	0.879	0.815	1.34217e-94	control	excitatory_neurons
Sgcz	8.00512e-99	0.222569	0.956	0.92	2.58437e-94	control	excitatory_neurons
Hdac7	8.93906e-99	0.152385	0.655	0.529	2.88589e-94	control	excitatory_neurons
Rufy3	1.40376e-98	0.15198	0.87	0.79	4.53189e-94	control	excitatory_neurons
Syngr3	1.66222e-98	0.109067	0.408	0.285	5.36631e-94	control	excitatory_neurons
Fry	1.69746e-98	0.152424	0.959	0.93	5.48008e-94	control	excitatory_neurons
Spock2	2.20152e-98	0.149034	0.749	0.625	7.10738e-94	control	excitatory_neurons
Stat4	8.38885e-98	-0.106524	0.05	0.11	2.70826e-93	control	excitatory_neurons
Slc6a7	9.73119e-98	0.171701	0.436	0.327	3.14162e-93	control	excitatory_neurons
Kirrel3	1.04862e-97	0.37345	0.665	0.565	3.38535e-93	control	excitatory_neurons
Tmsb10	1.08832e-97	0.13962	0.385	0.268	3.51354e-93	control	excitatory_neurons
Galnt16	1.29839e-97	0.163533	0.47	0.356	4.19173e-93	control	excitatory_neurons
Neurl1a	1.51034e-97	0.137148	0.518	0.397	4.87597e-93	control	excitatory_neurons
Per2	2.55337e-97	0.109733	0.398	0.279	8.24332e-93	control	excitatory_neurons
Aak1	2.96758e-97	0.133588	0.965	0.943	9.58054e-93	control	excitatory_neurons
Elfn2	3.06301e-97	0.106179	0.402	0.282	9.88863e-93	control	excitatory_neurons
Cttnbp2	5.94173e-97	-0.170461	0.981	0.981	1.91823e-92	control	excitatory_neurons
Pak1	8.04792e-97	0.188648	0.798	0.702	2.59819e-92	control	excitatory_neurons
Pcdh1	3.58483e-96	0.131144	0.521	0.397	1.15733e-91	control	excitatory_neurons
Cmip	1.83221e-95	0.141872	0.914	0.85	5.91511e-91	control	excitatory_neurons
Lrrc4b	1.90934e-95	0.123041	0.459	0.336	6.16412e-91	control	excitatory_neurons
Fam110b	3.52561e-95	0.16922	0.612	0.496	1.13821e-90	control	excitatory_neurons
C730002L08Rik	8.88736e-95	-0.224978	0.265	0.347	2.8692e-90	control	excitatory_neurons
5330438D12Rik	9.94888e-95	-0.204067	0.858	0.871	3.2119e-90	control	excitatory_neurons
Dlg1	1.37423e-94	-0.155679	0.968	0.968	4.43655e-90	control	excitatory_neurons
Tmsb4x	5.2104e-94	0.164883	0.662	0.537	1.68213e-89	control	excitatory_neurons
Mcf2l	6.86154e-94	0.155954	0.86	0.786	2.21518e-89	control	excitatory_neurons
Tox3	9.51112e-94	0.138806	0.22	0.133	3.07057e-89	control	excitatory_neurons
Chrm1	1.2584e-93	0.118595	0.445	0.325	4.06263e-89	control	excitatory_neurons
Akt3	1.70092e-93	-0.162274	0.985	0.987	5.49125e-89	control	excitatory_neurons
Sema4d	1.85065e-93	0.1271	0.575	0.446	5.97465e-89	control	excitatory_neurons
Mir124-2hg	2.22514e-93	-0.216209	0.745	0.767	7.18366e-89	control	excitatory_neurons
Mtmr12	3.02108e-93	0.151678	0.728	0.619	9.75326e-89	control	excitatory_neurons
Frmd4a	3.79962e-93	0.156962	0.984	0.975	1.22667e-88	control	excitatory_neurons
Atp2b4	6.11422e-93	0.211884	0.52	0.412	1.97391e-88	control	excitatory_neurons
Sytl2	8.98446e-93	-0.225818	0.554	0.608	2.90054e-88	control	excitatory_neurons
Fkbp1a	1.25502e-92	0.125489	0.562	0.436	4.05169e-88	control	excitatory_neurons
Nyap2	2.91464e-92	-0.223045	0.888	0.892	9.40962e-88	control	excitatory_neurons
Cdh2	3.29285e-92	0.16268	0.957	0.925	1.06307e-87	control	excitatory_neurons
Cntnap2	5.36752e-92	-0.1947	0.992	0.992	1.73285e-87	control	excitatory_neurons
Ctif	5.509e-92	0.142962	0.732	0.617	1.77853e-87	control	excitatory_neurons
Aff2	6.13461e-92	0.194477	0.731	0.635	1.9805e-87	control	excitatory_neurons
Plekha6	3.86934e-91	0.14586	0.815	0.723	1.24918e-86	control	excitatory_neurons
Rab6b	4.20724e-91	0.144995	0.866	0.789	1.35827e-86	control	excitatory_neurons
Tub	1.25005e-90	0.153118	0.772	0.675	4.03566e-86	control	excitatory_neurons
Snph	1.46641e-89	0.145695	0.801	0.703	4.73417e-85	control	excitatory_neurons
Gtf2ird1	3.14702e-89	0.120041	0.481	0.36	1.01599e-84	control	excitatory_neurons
Hsph1	3.4775e-89	0.116834	0.503	0.38	1.12267e-84	control	excitatory_neurons
Selenow	4.96193e-89	0.151407	0.663	0.544	1.60191e-84	control	excitatory_neurons
Etl4	6.18932e-89	-0.210992	0.958	0.962	1.99816e-84	control	excitatory_neurons
Upp2	1.43707e-88	0.155927	0.889	0.827	4.63943e-84	control	excitatory_neurons
Syt11	2.85403e-88	0.152972	0.828	0.731	9.21396e-84	control	excitatory_neurons
Mrtfa	4.51907e-88	0.161729	0.789	0.702	1.45894e-83	control	excitatory_neurons
Rgs17	8.7903e-88	0.191868	0.721	0.619	2.83786e-83	control	excitatory_neurons
Tmem117	9.77449e-88	0.151102	0.463	0.351	3.1556e-83	control	excitatory_neurons
Crebzf	1.02777e-87	-0.173303	0.786	0.8	3.31804e-83	control	excitatory_neurons
Lrrc3b	1.72089e-87	0.136922	0.483	0.365	5.55571e-83	control	excitatory_neurons
Lpin2	1.81243e-87	0.139387	0.697	0.581	5.85124e-83	control	excitatory_neurons
Kif1a	3.08787e-87	0.143063	0.84	0.752	9.96888e-83	control	excitatory_neurons
Smad1	7.11839e-87	0.109781	0.435	0.32	2.2981e-82	control	excitatory_neurons
Fam189a1	1.57221e-86	0.175854	0.914	0.858	5.07573e-82	control	excitatory_neurons
Srpk2	1.77726e-86	0.122862	0.97	0.948	5.73771e-82	control	excitatory_neurons
Pcdh15	1.81944e-86	-0.501536	0.807	0.832	5.87389e-82	control	excitatory_neurons
Kansl1	2.70599e-86	0.12385	0.975	0.955	8.73601e-82	control	excitatory_neurons
Slc38a2	4.79113e-86	0.142866	0.74	0.622	1.54677e-81	control	excitatory_neurons
Anxa6	1.00763e-85	0.108058	0.412	0.301	3.25305e-81	control	excitatory_neurons
Bcr	1.97605e-85	0.126096	0.555	0.438	6.3795e-81	control	excitatory_neurons
Ephb2	2.41878e-85	0.14239	0.626	0.509	7.80881e-81	control	excitatory_neurons
Sntb2	5.14558e-85	0.186938	0.717	0.61	1.6612e-80	control	excitatory_neurons
Wscd2	5.23615e-85	0.130663	0.556	0.435	1.69044e-80	control	excitatory_neurons
Kcnip4	7.03774e-85	0.212693	0.991	0.982	2.27206e-80	control	excitatory_neurons
Ankrd33b	8.42203e-85	0.15572	0.839	0.756	2.71897e-80	control	excitatory_neurons
Gm1043	1.39502e-84	0.137814	0.665	0.551	4.50367e-80	control	excitatory_neurons
Ssbp3	1.8315e-84	0.142357	0.674	0.56	5.91282e-80	control	excitatory_neurons
Ankrd27	2.0881e-84	0.110548	0.489	0.372	6.74122e-80	control	excitatory_neurons
Ovol2	2.63507e-84	0.111323	0.28	0.186	8.50707e-80	control	excitatory_neurons
Ncs1	2.80736e-84	0.113341	0.518	0.399	9.06327e-80	control	excitatory_neurons
Cadps	7.28693e-84	0.104123	0.995	0.995	2.35251e-79	control	excitatory_neurons
Clvs1	8.97773e-84	0.145672	0.846	0.769	2.89837e-79	control	excitatory_neurons
Abhd6	9.51158e-84	0.13459	0.546	0.432	3.07072e-79	control	excitatory_neurons
Mbnl1	2.83917e-83	0.155239	0.811	0.72	9.16596e-79	control	excitatory_neurons
Gm11418	7.87907e-83	-0.214375	0.423	0.495	2.54368e-78	control	excitatory_neurons
Mmp17	1.26229e-82	0.141242	0.538	0.424	4.07519e-78	control	excitatory_neurons
Cetn3	1.28319e-82	-0.19473	0.503	0.557	4.14265e-78	control	excitatory_neurons
Mvb12b	1.35734e-82	0.113958	0.551	0.431	4.38204e-78	control	excitatory_neurons
Gabbr1	1.97187e-82	0.145635	0.857	0.774	6.366e-78	control	excitatory_neurons
Ahi1	2.61693e-82	-0.178427	0.982	0.982	8.44849e-78	control	excitatory_neurons
App	8.95605e-82	0.118954	0.983	0.967	2.89137e-77	control	excitatory_neurons
Slc1a1	2.07907e-81	0.147824	0.676	0.566	6.71207e-77	control	excitatory_neurons
Syn2	3.42117e-81	0.158649	0.935	0.9	1.10449e-76	control	excitatory_neurons
Camk2n1	4.30511e-81	0.198666	0.772	0.688	1.38986e-76	control	excitatory_neurons
Ilf3	7.48044e-81	0.108038	0.514	0.398	2.41499e-76	control	excitatory_neurons
Luc7l3	2.36398e-80	-0.164166	0.908	0.909	7.63188e-76	control	excitatory_neurons
Rasgef1a	2.89644e-80	0.149911	0.837	0.756	9.35085e-76	control	excitatory_neurons
Gm5820	4.15503e-80	-0.139721	0.174	0.251	1.34141e-75	control	excitatory_neurons
Tiam1	4.59967e-80	0.16263	0.677	0.566	1.48496e-75	control	excitatory_neurons
Sobp	5.21813e-80	0.14465	0.935	0.9	1.68462e-75	control	excitatory_neurons
Bmerb1	6.90854e-80	0.142413	0.796	0.702	2.23035e-75	control	excitatory_neurons
Stox2	8.35494e-80	0.166435	0.841	0.76	2.69731e-75	control	excitatory_neurons
Inpp4a	2.18835e-79	0.14846	0.808	0.717	7.06486e-75	control	excitatory_neurons
Foxg1	2.33528e-79	-0.194335	0.41	0.474	7.53922e-75	control	excitatory_neurons
Shank2	3.19991e-79	0.148993	0.898	0.843	1.03306e-74	control	excitatory_neurons
Gm43948	4.58422e-79	-0.218519	0.326	0.398	1.47997e-74	control	excitatory_neurons
Mapt	5.22194e-79	0.12307	0.969	0.945	1.68585e-74	control	excitatory_neurons
Oip5os1	8.24326e-79	0.114724	0.565	0.446	2.66125e-74	control	excitatory_neurons
Gnao1	1.18061e-78	0.133381	0.917	0.863	3.81147e-74	control	excitatory_neurons
Myt1l	1.27386e-78	0.121868	0.989	0.985	4.11252e-74	control	excitatory_neurons
Map6	1.63339e-78	0.127298	0.747	0.643	5.27323e-74	control	excitatory_neurons
Gse1	2.09339e-78	0.145073	0.719	0.611	6.75831e-74	control	excitatory_neurons
Ccdc85a	2.32609e-78	0.168898	0.726	0.628	7.50954e-74	control	excitatory_neurons
Sept3	3.63348e-78	0.14243	0.67	0.556	1.17303e-73	control	excitatory_neurons
Spred2	3.6862e-78	0.107554	0.893	0.776	1.19005e-73	control	excitatory_neurons
Flnb	7.66909e-78	0.136637	0.769	0.668	2.47589e-73	control	excitatory_neurons
Ajap1	1.84248e-77	0.137802	0.518	0.414	5.94828e-73	control	excitatory_neurons
Gm20275	2.19221e-77	-0.19457	0.827	0.834	7.07733e-73	control	excitatory_neurons
Grid2	3.68654e-77	-0.280557	0.872	0.892	1.19016e-72	control	excitatory_neurons
Srgap2	8.21069e-77	0.144051	0.894	0.832	2.65074e-72	control	excitatory_neurons
Lrtm1	1.14691e-76	-0.222267	0.368	0.438	3.70267e-72	control	excitatory_neurons
Camk2d	2.5389e-76	0.240423	0.517	0.42	8.1966e-72	control	excitatory_neurons
E330009J07Rik	4.34909e-76	0.101913	0.467	0.352	1.40406e-71	control	excitatory_neurons
Scai	4.41999e-76	-0.172575	0.927	0.931	1.42695e-71	control	excitatory_neurons
Kcnj3	4.50319e-76	-0.215178	0.945	0.943	1.45381e-71	control	excitatory_neurons
Ap2b1	9.70386e-76	0.1318	0.783	0.69	3.13279e-71	control	excitatory_neurons
Slc4a10	1.09582e-75	-0.173094	0.974	0.975	3.53775e-71	control	excitatory_neurons
Zbtb7c	1.22547e-75	0.120668	0.282	0.195	3.95632e-71	control	excitatory_neurons
Mthfd1l	1.39751e-75	0.102289	0.405	0.298	4.51173e-71	control	excitatory_neurons
Ctnnd2	1.47833e-75	0.112998	0.996	0.995	4.77264e-71	control	excitatory_neurons
Kcnh4	1.63909e-75	0.107644	0.343	0.245	5.29164e-71	control	excitatory_neurons
Sipa1l3	2.51038e-75	0.106837	0.46	0.35	8.10451e-71	control	excitatory_neurons
Gm34544	3.4636e-75	-0.242993	0.152	0.23	1.11819e-70	control	excitatory_neurons
Rilpl1	5.96935e-75	0.121289	0.426	0.322	1.92714e-70	control	excitatory_neurons
Lrfn2	7.64915e-75	0.165265	0.776	0.701	2.46945e-70	control	excitatory_neurons
Gm12940	1.19095e-74	0.106694	0.537	0.422	3.84486e-70	control	excitatory_neurons
Fstl4	2.45046e-74	-0.308199	0.802	0.819	7.91108e-70	control	excitatory_neurons
Zfyve1	3.40942e-74	0.112463	0.582	0.471	1.1007e-69	control	excitatory_neurons
Lypd1	3.79995e-74	0.115669	0.135	0.073	1.22678e-69	control	excitatory_neurons
Tanc1	4.13977e-74	0.15128	0.294	0.206	1.33648e-69	control	excitatory_neurons
Ctnnb1	4.15506e-74	0.103871	0.453	0.343	1.34142e-69	control	excitatory_neurons
Sntg1	4.61457e-74	-0.161184	0.972	0.973	1.48977e-69	control	excitatory_neurons
Cacna1c	5.48857e-74	0.148248	0.969	0.953	1.77193e-69	control	excitatory_neurons
Kif5a	1.74361e-73	0.121496	0.749	0.647	5.62906e-69	control	excitatory_neurons
Grb14	1.98165e-73	0.122209	0.442	0.334	6.39756e-69	control	excitatory_neurons
Rbfox2	2.0391e-73	0.119313	0.973	0.95	6.58304e-69	control	excitatory_neurons
Zfand3	2.45639e-73	0.130871	0.886	0.818	7.93022e-69	control	excitatory_neurons
Wnk2	3.51772e-73	0.127604	0.877	0.811	1.13566e-68	control	excitatory_neurons
Med13l	3.63065e-73	0.13829	0.887	0.83	1.17212e-68	control	excitatory_neurons
Fubp1	7.55769e-73	-0.145371	0.893	0.892	2.43992e-68	control	excitatory_neurons
Rnf169	8.3565e-73	0.127346	0.857	0.783	2.69781e-68	control	excitatory_neurons
Erc2	9.20925e-73	0.109852	0.993	0.99	2.97311e-68	control	excitatory_neurons
Me1	2.19156e-72	0.102834	0.445	0.339	7.07522e-68	control	excitatory_neurons
Cdh11	3.45476e-72	-0.184278	0.916	0.921	1.11533e-67	control	excitatory_neurons
Syt7	4.03193e-72	0.114019	0.884	0.817	1.30167e-67	control	excitatory_neurons
Kif13a	5.5296e-72	0.10731	0.474	0.364	1.78518e-67	control	excitatory_neurons
Sema6a	6.74804e-72	0.144487	0.308	0.218	2.17854e-67	control	excitatory_neurons
Sorbs2os	8.43409e-72	-0.22752	0.724	0.748	2.72286e-67	control	excitatory_neurons
Inpp4b	9.47083e-72	0.196379	0.305	0.213	3.05756e-67	control	excitatory_neurons
Farp1	1.12438e-71	0.143176	0.862	0.787	3.62996e-67	control	excitatory_neurons
Unc13a	1.36991e-71	-0.161038	0.854	0.86	4.42262e-67	control	excitatory_neurons
Kif1b	2.79325e-71	0.109568	0.967	0.944	9.01774e-67	control	excitatory_neurons
2900026A02Rik	3.98319e-71	0.114783	0.591	0.475	1.28593e-66	control	excitatory_neurons
Dlg4	4.78195e-71	0.132497	0.749	0.649	1.5438e-66	control	excitatory_neurons
Agap3	5.09266e-71	0.116699	0.642	0.527	1.64411e-66	control	excitatory_neurons
Syt17	5.34263e-71	0.149644	0.266	0.185	1.72482e-66	control	excitatory_neurons
Nol4l	5.61768e-71	0.130827	0.604	0.499	1.81361e-66	control	excitatory_neurons
Arhgef4	6.90288e-71	0.107139	0.518	0.405	2.22852e-66	control	excitatory_neurons
Sgcd	8.09656e-71	0.267023	0.621	0.529	2.61389e-66	control	excitatory_neurons
Plppr1	9.03131e-71	0.118966	0.313	0.222	2.91567e-66	control	excitatory_neurons
Osbpl2	9.80705e-71	0.10434	0.444	0.341	3.16611e-66	control	excitatory_neurons
Frmd6	1.30129e-70	0.143952	0.781	0.697	4.20108e-66	control	excitatory_neurons
Dnajc3	1.37006e-70	0.107065	0.501	0.389	4.42309e-66	control	excitatory_neurons
Nck2	2.24038e-70	0.118131	0.649	0.538	7.23285e-66	control	excitatory_neurons
Cyth3	3.45047e-70	0.110133	0.483	0.374	1.11395e-65	control	excitatory_neurons
Kcnn3	4.80704e-70	0.120452	0.217	0.142	1.55191e-65	control	excitatory_neurons
Lrch1	6.27688e-70	0.14011	0.665	0.562	2.02643e-65	control	excitatory_neurons
Rbm26	8.33394e-70	-0.139597	0.93	0.928	2.69053e-65	control	excitatory_neurons
Gria1	9.79855e-70	0.20025	0.939	0.92	3.16336e-65	control	excitatory_neurons
Map2k1	1.02606e-69	0.10722	0.545	0.434	3.31254e-65	control	excitatory_neurons
Kcnip2	1.25461e-69	0.133049	0.425	0.326	4.05039e-65	control	excitatory_neurons
Bzw2	2.0586e-69	0.113054	0.537	0.427	6.64598e-65	control	excitatory_neurons
Rprml	2.38473e-69	0.126294	0.65	0.536	7.69886e-65	control	excitatory_neurons
Tspan14	2.6362e-69	0.11083	0.495	0.389	8.51072e-65	control	excitatory_neurons
Rhbdl3	2.76179e-69	0.109504	0.149	0.087	8.91616e-65	control	excitatory_neurons
Wipf2	3.13237e-69	0.106535	0.623	0.51	1.01125e-64	control	excitatory_neurons
Dpy19l1	3.4327e-69	-0.225968	0.637	0.675	1.10821e-64	control	excitatory_neurons
Hunk	4.32941e-69	-0.242768	0.253	0.319	1.39771e-64	control	excitatory_neurons
Rfx7	4.95093e-69	0.124083	0.888	0.826	1.59836e-64	control	excitatory_neurons
Elavl3	6.24515e-69	0.125917	0.885	0.821	2.01618e-64	control	excitatory_neurons
Ranbp9	7.72616e-69	0.129561	0.887	0.825	2.49431e-64	control	excitatory_neurons
Cpne7	1.05151e-68	0.125448	0.174	0.106	3.39469e-64	control	excitatory_neurons
Rtn4r	1.10289e-68	0.109947	0.569	0.456	3.56056e-64	control	excitatory_neurons
Tmem196	1.17725e-68	-0.232075	0.396	0.46	3.80063e-64	control	excitatory_neurons
Uvrag	1.51305e-68	0.133673	0.805	0.726	4.88474e-64	control	excitatory_neurons
Gm46102	2.01402e-68	0.108698	0.196	0.125	6.50207e-64	control	excitatory_neurons
Fbxl16	2.32288e-68	0.107823	0.639	0.522	7.49918e-64	control	excitatory_neurons
Gm36975	2.65846e-68	-0.207667	0.764	0.779	8.58258e-64	control	excitatory_neurons
5530401A14Rik	2.76196e-68	-0.167154	0.359	0.425	8.91672e-64	control	excitatory_neurons
Dpp4	3.18877e-68	-0.156875	0.112	0.173	1.02946e-63	control	excitatory_neurons
Gm48091	3.33774e-68	-0.208257	0.634	0.664	1.07756e-63	control	excitatory_neurons
Ywhaz	5.4358e-68	0.127662	0.83	0.752	1.75489e-63	control	excitatory_neurons
Robo2	6.90443e-68	0.132	0.942	0.898	2.22903e-63	control	excitatory_neurons
Col23a1	8.45237e-68	0.112611	0.113	0.059	2.72876e-63	control	excitatory_neurons
Smurf1	2.44065e-67	0.122974	0.665	0.56	7.8794e-63	control	excitatory_neurons
Grik1	2.64269e-67	0.211233	0.26	0.18	8.53166e-63	control	excitatory_neurons
3110039M20Rik	3.50965e-67	-0.198426	0.547	0.586	1.13305e-62	control	excitatory_neurons
Tnik	4.52574e-67	0.104084	0.985	0.98	1.46109e-62	control	excitatory_neurons
Sncb	5.35044e-67	0.102906	0.516	0.402	1.72734e-62	control	excitatory_neurons
Ina	1.45393e-66	0.105373	0.438	0.335	4.69388e-62	control	excitatory_neurons
Hspb3	5.81269e-66	-0.1223	0.117	0.179	1.87657e-61	control	excitatory_neurons
Slc24a4	6.68785e-66	0.13403	0.488	0.389	2.15911e-61	control	excitatory_neurons
Itgb8	1.05822e-65	-0.167755	0.184	0.25	3.41634e-61	control	excitatory_neurons
Atp5md	1.10618e-65	0.105581	0.441	0.339	3.57121e-61	control	excitatory_neurons
Rnf115	1.292e-65	0.124269	0.652	0.553	4.1711e-61	control	excitatory_neurons
Gm21887	1.58669e-65	-0.120322	0.137	0.203	5.12247e-61	control	excitatory_neurons
Hivep3	3.50528e-65	0.135122	0.938	0.9	1.13164e-60	control	excitatory_neurons
Hipk3	3.65721e-65	-0.175701	0.602	0.631	1.18069e-60	control	excitatory_neurons
Herc6	5.26877e-65	-0.186484	0.299	0.367	1.70097e-60	control	excitatory_neurons
Serinc3	5.87895e-65	0.100148	0.525	0.418	1.89796e-60	control	excitatory_neurons
Prickle2	7.45999e-65	0.146156	0.977	0.961	2.40838e-60	control	excitatory_neurons
Zfp532	9.72075e-65	-0.171547	0.683	0.707	3.13825e-60	control	excitatory_neurons
Arhgef11	1.64173e-64	0.115996	0.726	0.628	5.30016e-60	control	excitatory_neurons
Gng12	1.66388e-64	0.222975	0.379	0.295	5.37166e-60	control	excitatory_neurons
Mllt3	1.78245e-64	0.123956	0.919	0.87	5.75448e-60	control	excitatory_neurons
Vsnl1	2.10819e-64	-0.186046	0.901	0.904	6.80609e-60	control	excitatory_neurons
Psd	2.65091e-64	0.10171	0.586	0.473	8.55818e-60	control	excitatory_neurons
Ankfn1	3.01761e-64	0.144616	0.154	0.093	9.74207e-60	control	excitatory_neurons
Rere	3.29252e-64	0.105718	0.976	0.957	1.06296e-59	control	excitatory_neurons
Epn2	5.35735e-64	0.123699	0.742	0.649	1.72957e-59	control	excitatory_neurons
Fbxo41	5.9094e-64	0.108312	0.622	0.514	1.90779e-59	control	excitatory_neurons
Cbarp	6.22007e-64	0.108086	0.553	0.444	2.00809e-59	control	excitatory_neurons
Gm48530	6.31388e-64	-0.142865	0.075	0.129	2.03837e-59	control	excitatory_neurons
Gtdc1	6.40855e-64	-0.155429	0.916	0.919	2.06894e-59	control	excitatory_neurons
Mras	6.81993e-64	0.114568	0.658	0.554	2.20174e-59	control	excitatory_neurons
Npas3	1.27159e-63	0.24417	0.285	0.207	4.10519e-59	control	excitatory_neurons
Rab31	4.56389e-63	0.109955	0.418	0.323	1.47341e-58	control	excitatory_neurons
Kdm2a	7.01368e-63	0.111892	0.774	0.678	2.2643e-58	control	excitatory_neurons
Trim9	8.43303e-63	0.114111	0.967	0.948	2.72252e-58	control	excitatory_neurons
Tent4b	9.11838e-63	0.105167	0.654	0.546	2.94378e-58	control	excitatory_neurons
Ndrg4	1.03291e-62	0.125509	0.917	0.873	3.33465e-58	control	excitatory_neurons
Gtf3c1	1.20818e-62	0.104565	0.597	0.493	3.9005e-58	control	excitatory_neurons
Zeb1	2.43505e-62	0.150152	0.697	0.604	7.86133e-58	control	excitatory_neurons
Chst11	2.92923e-62	0.103067	0.431	0.333	9.45671e-58	control	excitatory_neurons
Lrch3	3.79645e-62	0.114287	0.741	0.641	1.22564e-57	control	excitatory_neurons
Ablim1	4.87924e-62	0.130307	0.935	0.905	1.57521e-57	control	excitatory_neurons
Tnrc6c	5.96696e-62	0.106344	0.972	0.948	1.92637e-57	control	excitatory_neurons
2900097C17Rik	8.60378e-62	0.111494	0.601	0.492	2.77764e-57	control	excitatory_neurons
Gm15997	1.68153e-61	-0.146648	0.255	0.321	5.42866e-57	control	excitatory_neurons
Aagab	2.27602e-61	0.100796	0.595	0.488	7.34791e-57	control	excitatory_neurons
Lcorl	2.69066e-61	0.168886	0.671	0.582	8.68651e-57	control	excitatory_neurons
Tango2	3.7371e-61	0.118384	0.776	0.684	1.20648e-56	control	excitatory_neurons
Nrxn3	4.5884e-61	-0.148589	0.995	0.995	1.48132e-56	control	excitatory_neurons
Rab11fip4	5.63784e-61	0.109743	0.698	0.594	1.82012e-56	control	excitatory_neurons
Fhod3	6.08424e-61	0.144154	0.869	0.819	1.96424e-56	control	excitatory_neurons
Snx10	3.34822e-60	0.112036	0.617	0.518	1.08094e-55	control	excitatory_neurons
Col4a1	3.42948e-60	0.120019	0.47	0.376	1.10717e-55	control	excitatory_neurons
Gm3764	4.62696e-60	-0.172743	0.825	0.829	1.49377e-55	control	excitatory_neurons
Fbxw7	1.40867e-59	-0.155619	0.889	0.884	4.54774e-55	control	excitatory_neurons
Pde4b	1.42253e-59	-0.171795	0.961	0.96	4.59249e-55	control	excitatory_neurons
Trak1	1.58668e-59	0.106737	0.718	0.62	5.12245e-55	control	excitatory_neurons
Dync1h1	3.25735e-59	0.109742	0.812	0.728	1.0516e-54	control	excitatory_neurons
Mmp16	3.89143e-59	0.158682	0.97	0.947	1.25631e-54	control	excitatory_neurons
Ptk7	8.28203e-59	0.102751	0.248	0.174	2.67377e-54	control	excitatory_neurons
Bcl11b	1.07387e-58	0.160229	0.402	0.312	3.46688e-54	control	excitatory_neurons
Lrrc49	1.13535e-58	0.12593	0.732	0.643	3.66536e-54	control	excitatory_neurons
Adam23	1.66582e-58	-0.135668	0.882	0.881	5.37792e-54	control	excitatory_neurons
Elovl6	2.9424e-58	0.104321	0.649	0.545	9.49924e-54	control	excitatory_neurons
Tbc1d24	2.94456e-58	0.103231	0.657	0.55	9.5062e-54	control	excitatory_neurons
Nr6a1	3.10111e-58	0.123428	0.842	0.774	1.00116e-53	control	excitatory_neurons
Pkn2	3.64092e-58	-0.149486	0.79	0.795	1.17544e-53	control	excitatory_neurons
1700025G04Rik	3.65571e-58	0.128438	0.764	0.681	1.18021e-53	control	excitatory_neurons
Apba2	3.65676e-58	0.118822	0.942	0.91	1.18055e-53	control	excitatory_neurons
Hectd4	5.87218e-58	0.107534	0.871	0.804	1.89577e-53	control	excitatory_neurons
Cabp1	6.09305e-58	0.136247	0.844	0.774	1.96708e-53	control	excitatory_neurons
Flrt2	8.33938e-58	-0.217395	0.892	0.893	2.69229e-53	control	excitatory_neurons
Ptprk	8.45815e-58	-0.319106	0.743	0.747	2.73063e-53	control	excitatory_neurons
Mapre2	8.99939e-58	0.111972	0.807	0.723	2.90536e-53	control	excitatory_neurons
Pitpnm2	9.78247e-58	0.130287	0.793	0.717	3.15817e-53	control	excitatory_neurons
Arhgap17	1.11416e-57	0.108281	0.59	0.492	3.59695e-53	control	excitatory_neurons
Ghr	1.20743e-57	0.124255	0.461	0.368	3.89807e-53	control	excitatory_neurons
Pcdh9	2.2473e-57	-0.144246	0.998	0.998	7.2552e-53	control	excitatory_neurons
Grk3	2.39447e-57	0.102559	0.542	0.439	7.73031e-53	control	excitatory_neurons
Thra	2.53648e-57	0.105268	0.684	0.583	8.18876e-53	control	excitatory_neurons
Gpm6a	3.3159e-57	-0.154671	0.977	0.973	1.07051e-52	control	excitatory_neurons
Mctp1	5.14027e-57	0.1349	0.914	0.871	1.65949e-52	control	excitatory_neurons
Cacna1a	8.48674e-57	-0.118594	0.991	0.99	2.73986e-52	control	excitatory_neurons
Crym	8.5277e-57	0.106827	0.206	0.14	2.75308e-52	control	excitatory_neurons
Olfm1	8.65286e-57	0.121731	0.871	0.808	2.79349e-52	control	excitatory_neurons
Pakap	1.09007e-56	0.118923	0.726	0.635	3.51919e-52	control	excitatory_neurons
Dner	2.11563e-56	0.104188	0.369	0.28	6.83009e-52	control	excitatory_neurons
Ivns1abp	2.14629e-56	0.108896	0.659	0.558	6.92908e-52	control	excitatory_neurons
Slc24a5	2.63092e-56	-0.173952	0.79	0.797	8.49368e-52	control	excitatory_neurons
Slc4a4	3.05563e-56	-0.210366	0.616	0.65	9.86478e-52	control	excitatory_neurons
Lrp8	3.12698e-56	0.100457	0.564	0.462	1.00952e-51	control	excitatory_neurons
Psmd11	4.35574e-56	0.10018	0.638	0.535	1.40621e-51	control	excitatory_neurons
Thy1	4.56216e-56	0.103187	0.607	0.504	1.47285e-51	control	excitatory_neurons
Xkr6	5.4221e-56	-0.17488	0.736	0.783	1.75047e-51	control	excitatory_neurons
Ints6	7.17985e-56	0.117465	0.775	0.695	2.31794e-51	control	excitatory_neurons
Prkag2	9.57033e-56	0.151928	0.838	0.774	3.08969e-51	control	excitatory_neurons
Rock2	1.02471e-55	0.125259	0.935	0.889	3.30818e-51	control	excitatory_neurons
Carmil1	1.07512e-55	0.112436	0.804	0.729	3.47093e-51	control	excitatory_neurons
Deptor	1.65949e-55	0.10138	0.289	0.209	5.35749e-51	control	excitatory_neurons
Madd	2.13473e-55	0.109268	0.837	0.762	6.89175e-51	control	excitatory_neurons
Pdcd4	2.5818e-55	0.11021	0.7	0.609	8.33508e-51	control	excitatory_neurons
Diaph3	3.41433e-55	-0.119867	0.058	0.102	1.10228e-50	control	excitatory_neurons
Ntm	3.72342e-55	-0.187011	0.974	0.952	1.20207e-50	control	excitatory_neurons
Sltm	3.99635e-55	0.104954	0.885	0.826	1.29018e-50	control	excitatory_neurons
Srgap3	7.1083e-55	0.138103	0.828	0.777	2.29484e-50	control	excitatory_neurons
Rgl1	9.84471e-55	0.133423	0.737	0.647	3.17827e-50	control	excitatory_neurons
Adnp	9.95554e-55	0.10218	0.661	0.562	3.21405e-50	control	excitatory_neurons
Cers6	1.20301e-54	0.124138	0.901	0.85	3.88381e-50	control	excitatory_neurons
A330023F24Rik	1.23465e-54	0.102192	0.966	0.945	3.98595e-50	control	excitatory_neurons
Arl15	1.53148e-54	-0.184889	0.913	0.907	4.94424e-50	control	excitatory_neurons
Etv5	1.6935e-54	0.123749	0.656	0.556	5.46728e-50	control	excitatory_neurons
Kcnq5	1.81665e-54	-0.185423	0.939	0.921	5.86488e-50	control	excitatory_neurons
mt-Atp6	2.14661e-54	0.222175	0.439	0.357	6.93011e-50	control	excitatory_neurons
Klf12	2.8074e-54	0.131929	0.874	0.817	9.06341e-50	control	excitatory_neurons
Gm13684	3.32449e-54	-0.126879	0.147	0.206	1.07328e-49	control	excitatory_neurons
Itm2c	3.50538e-54	0.102919	0.605	0.501	1.13168e-49	control	excitatory_neurons
A830036E02Rik	3.68942e-54	0.168319	0.557	0.476	1.19109e-49	control	excitatory_neurons
Dpyd	3.79758e-54	0.21252	0.272	0.2	1.22601e-49	control	excitatory_neurons
Dennd5b	6.07114e-54	-0.138501	0.873	0.873	1.96001e-49	control	excitatory_neurons
Actb	7.07538e-54	0.110475	0.659	0.549	2.28422e-49	control	excitatory_neurons
Fmnl2	7.53358e-54	0.124539	0.894	0.84	2.43214e-49	control	excitatory_neurons
Ogt	9.62689e-54	-0.121959	0.944	0.941	3.10795e-49	control	excitatory_neurons
Nectin3	1.45787e-53	-0.39012	0.439	0.474	4.70659e-49	control	excitatory_neurons
Bin1	1.56482e-53	0.108602	0.742	0.655	5.05187e-49	control	excitatory_neurons
Far1os	1.5834e-53	-0.172553	0.584	0.611	5.11185e-49	control	excitatory_neurons
Luzp1	1.61124e-53	0.115807	0.681	0.593	5.20172e-49	control	excitatory_neurons
Xylt1	1.84719e-53	0.122382	0.864	0.799	5.96347e-49	control	excitatory_neurons
Rps6ka2	2.00221e-53	0.105994	0.501	0.405	6.46394e-49	control	excitatory_neurons
Syp	2.65521e-53	0.108237	0.76	0.669	8.57207e-49	control	excitatory_neurons
Osbp2	4.89913e-53	0.103841	0.792	0.706	1.58164e-48	control	excitatory_neurons
Agtpbp1	5.11922e-53	0.106204	0.845	0.77	1.65269e-48	control	excitatory_neurons
Traf3	6.33942e-53	0.112221	0.599	0.505	2.04662e-48	control	excitatory_neurons
Crebbp	1.35473e-52	0.101577	0.915	0.869	4.37362e-48	control	excitatory_neurons
Catspere2	1.50171e-52	0.113379	0.579	0.487	4.84811e-48	control	excitatory_neurons
Icam5	2.09491e-52	0.105415	0.671	0.571	6.76321e-48	control	excitatory_neurons
Foxn3	2.37981e-52	0.114064	0.768	0.684	7.68298e-48	control	excitatory_neurons
Khdrbs2	2.70654e-52	-0.165248	0.927	0.93	8.7378e-48	control	excitatory_neurons
Elmo1	3.31973e-52	-0.223637	0.71	0.717	1.07174e-47	control	excitatory_neurons
Hnrnpll	3.70035e-52	0.100708	0.687	0.581	1.19462e-47	control	excitatory_neurons
Prkd1	5.51401e-52	-0.301521	0.45	0.503	1.78014e-47	control	excitatory_neurons
Gm20642	5.55454e-52	-0.169269	0.955	0.949	1.79323e-47	control	excitatory_neurons
Kcna2	8.57811e-52	0.101876	0.535	0.438	2.76936e-47	control	excitatory_neurons
Cdk14	1.07552e-51	0.128045	0.908	0.871	3.47222e-47	control	excitatory_neurons
Etnk1	1.08896e-51	-0.120476	0.912	0.907	3.51559e-47	control	excitatory_neurons
Foxo3	1.2272e-51	0.100538	0.618	0.518	3.96189e-47	control	excitatory_neurons
Gm16183	1.24077e-51	-0.184687	0.558	0.591	4.00571e-47	control	excitatory_neurons
Gm31135	1.52352e-51	-0.111811	0.067	0.112	4.91852e-47	control	excitatory_neurons
Car10	1.62699e-51	-0.168873	0.936	0.928	5.25258e-47	control	excitatory_neurons
Ano6	1.87432e-51	0.102492	0.573	0.478	6.05107e-47	control	excitatory_neurons
Bsn	2.42528e-51	0.108122	0.896	0.847	7.82978e-47	control	excitatory_neurons
Ndrg3	2.89778e-51	-0.150905	0.841	0.835	9.35518e-47	control	excitatory_neurons
Rmdn1	4.47614e-51	-0.138447	0.899	0.897	1.44508e-46	control	excitatory_neurons
Tbl1x	7.78862e-51	0.11903	0.736	0.649	2.51448e-46	control	excitatory_neurons
mt-Cytb	9.46034e-51	0.15046	0.329	0.254	3.05418e-46	control	excitatory_neurons
Purg	9.69076e-51	0.101965	0.745	0.656	3.12856e-46	control	excitatory_neurons
Ptprj	1.12429e-50	0.130044	0.946	0.921	3.62967e-46	control	excitatory_neurons
Whrn	2.1298e-50	0.126956	0.226	0.162	6.87586e-46	control	excitatory_neurons
2023-03-01	2.22572e-50	0.130683	0.934	0.91	7.18552e-46	control	excitatory_neurons
Dync1i1	2.28167e-50	0.110554	0.954	0.932	7.36613e-46	control	excitatory_neurons
Cntn5	3.10922e-50	0.206973	0.85	0.779	1.00378e-45	control	excitatory_neurons
4632427E13Rik	4.2014e-50	-0.155019	0.638	0.658	1.35638e-45	control	excitatory_neurons
Dmd	8.76395e-50	-0.11498	0.992	0.993	2.82935e-45	control	excitatory_neurons
Nufip2	1.01876e-49	0.102495	0.713	0.624	3.28895e-45	control	excitatory_neurons
Kcnq3	1.64591e-49	0.118168	0.982	0.966	5.31364e-45	control	excitatory_neurons
Ctdspl	2.00052e-49	0.104912	0.789	0.706	6.45848e-45	control	excitatory_neurons
Dgkd	2.50645e-49	0.106079	0.716	0.627	8.09182e-45	control	excitatory_neurons
Gm3294	2.63723e-49	-0.16153	0.452	0.498	8.51404e-45	control	excitatory_neurons
Dkk3	2.75693e-49	0.134912	0.635	0.56	8.90047e-45	control	excitatory_neurons
Sv2a	3.95279e-49	0.100926	0.724	0.627	1.27612e-44	control	excitatory_neurons
Acvr2a	4.9406e-49	0.10582	0.688	0.598	1.59502e-44	control	excitatory_neurons
Sept11	5.35684e-49	-0.152693	0.86	0.856	1.7294e-44	control	excitatory_neurons
Tbc1d1	8.4897e-49	0.101092	0.546	0.456	2.74081e-44	control	excitatory_neurons
1700085D07Rik	8.54832e-49	-0.160626	0.427	0.475	2.75974e-44	control	excitatory_neurons
Gm26749	8.89176e-49	-0.166932	0.582	0.609	2.87062e-44	control	excitatory_neurons
Kif26b	1.19506e-48	0.102969	0.263	0.194	3.85814e-44	control	excitatory_neurons
Esyt2	3.3698e-48	0.106014	0.872	0.821	1.08791e-43	control	excitatory_neurons
Itgav	3.56156e-48	-0.168518	0.4	0.451	1.14981e-43	control	excitatory_neurons
Fnbp1l	5.70817e-48	-0.148625	0.88	0.875	1.84283e-43	control	excitatory_neurons
Gm26911	8.5779e-48	-0.168938	0.273	0.327	2.76929e-43	control	excitatory_neurons
Mgll	9.25481e-48	0.126095	0.714	0.637	2.98782e-43	control	excitatory_neurons
Tmeff2	1.67521e-47	0.142855	0.931	0.898	5.40825e-43	control	excitatory_neurons
Gm48321	2.06138e-47	-0.182889	0.395	0.445	6.65495e-43	control	excitatory_neurons
Cplx2	2.80587e-47	0.109315	0.492	0.409	9.05847e-43	control	excitatory_neurons
Gramd1b	3.04925e-47	0.103212	0.882	0.822	9.84421e-43	control	excitatory_neurons
Slc35f3	1.83301e-46	0.170162	0.744	0.669	5.9177e-42	control	excitatory_neurons
Sdk2	2.03228e-46	0.164785	0.53	0.449	6.56102e-42	control	excitatory_neurons
Sh3rf1	3.42053e-46	0.11567	0.703	0.611	1.10428e-41	control	excitatory_neurons
Gabra1	5.01873e-46	-0.171694	0.791	0.793	1.62025e-41	control	excitatory_neurons
Umad1	7.05453e-46	-0.13899	0.787	0.788	2.27748e-41	control	excitatory_neurons
Utrn	7.69655e-46	0.110039	0.391	0.308	2.48475e-41	control	excitatory_neurons
Gm35161	8.85033e-46	-0.138742	0.191	0.244	2.85724e-41	control	excitatory_neurons
Caln1	1.31501e-45	0.139959	0.801	0.738	4.24538e-41	control	excitatory_neurons
Slit2	1.34557e-45	-0.190381	0.596	0.637	4.34402e-41	control	excitatory_neurons
Ano3	1.42019e-45	-0.158601	0.927	0.921	4.58494e-41	control	excitatory_neurons
2210408I21Rik	1.88969e-45	0.108516	0.899	0.851	6.10068e-41	control	excitatory_neurons
Fap	2.852e-45	-0.153845	0.205	0.26	9.2074e-41	control	excitatory_neurons
Sept6	4.82015e-45	-0.163167	0.451	0.49	1.55614e-40	control	excitatory_neurons
Ascc3	4.92538e-45	-0.122234	0.859	0.855	1.59011e-40	control	excitatory_neurons
Adcy5	7.96952e-45	0.107451	0.399	0.316	2.57288e-40	control	excitatory_neurons
4930447C04Rik	1.10022e-44	-0.185741	0.413	0.466	3.55196e-40	control	excitatory_neurons
Rps6ka5	1.17115e-44	0.110702	0.511	0.426	3.78094e-40	control	excitatory_neurons
Nrg1	4.55097e-44	0.115954	0.993	0.991	1.46923e-39	control	excitatory_neurons
Csrnp3	1.68557e-43	-0.115614	0.944	0.937	5.44169e-39	control	excitatory_neurons
Gpm6b	2.03385e-43	-0.107496	0.971	0.97	6.56607e-39	control	excitatory_neurons
Vgll4	2.95184e-43	-0.206081	0.511	0.543	9.52973e-39	control	excitatory_neurons
Cacna2d3	3.18569e-43	-0.190708	0.809	0.806	1.02847e-38	control	excitatory_neurons
Cacna2d1	4.61297e-43	-0.109419	0.989	0.987	1.48925e-38	control	excitatory_neurons
Slc1a2	8.00787e-43	-0.140015	0.928	0.933	2.58526e-38	control	excitatory_neurons
Galnt18	1.07604e-42	0.11177	0.845	0.78	3.47389e-38	control	excitatory_neurons
B230217C12Rik	1.70437e-42	-0.120207	0.244	0.298	5.50237e-38	control	excitatory_neurons
Snhg20	1.91815e-42	-0.148392	0.794	0.796	6.19257e-38	control	excitatory_neurons
Syt16	2.90782e-42	-0.121126	0.914	0.914	9.3876e-38	control	excitatory_neurons
Nfatc3	3.24753e-42	-0.150402	0.398	0.44	1.04843e-37	control	excitatory_neurons
Fmn1	5.06681e-42	0.115398	0.751	0.678	1.63577e-37	control	excitatory_neurons
Kcnc2	8.27431e-42	-0.208847	0.641	0.672	2.67128e-37	control	excitatory_neurons
Ntrk2	1.25693e-41	0.14332	0.983	0.972	4.05788e-37	control	excitatory_neurons
Ablim2	1.28203e-41	0.111464	0.85	0.786	4.13892e-37	control	excitatory_neurons
Plcxd3	1.66074e-41	0.125817	0.345	0.272	5.36152e-37	control	excitatory_neurons
Ptchd4	3.11373e-41	-0.275144	0.531	0.564	1.00524e-36	control	excitatory_neurons
Rbm28	4.26651e-41	-0.132757	0.66	0.664	1.3774e-36	control	excitatory_neurons
Npas2	4.66692e-41	-0.162077	0.819	0.811	1.50667e-36	control	excitatory_neurons
Rasgrf2	5.54679e-41	0.107017	0.566	0.483	1.79072e-36	control	excitatory_neurons
Gsg1l	6.46528e-41	0.113392	0.489	0.41	2.08725e-36	control	excitatory_neurons
Osbpl1a	6.52184e-41	-0.125124	0.886	0.886	2.10551e-36	control	excitatory_neurons
Lars2	6.80689e-41	0.104573	0.741	0.666	2.19754e-36	control	excitatory_neurons
Limch1	1.1808e-40	0.130377	0.692	0.622	3.81208e-36	control	excitatory_neurons
Nhsl2	1.95349e-40	0.104081	0.628	0.542	6.30665e-36	control	excitatory_neurons
Runx1t1	2.05864e-40	-0.187092	0.829	0.84	6.64613e-36	control	excitatory_neurons
Sik3	2.32911e-40	0.111591	0.87	0.813	7.51929e-36	control	excitatory_neurons
Stmn2	3.04835e-40	0.100846	0.742	0.661	9.84129e-36	control	excitatory_neurons
Ryr3	4.39398e-40	0.170567	0.648	0.576	1.41855e-35	control	excitatory_neurons
Asph	6.09071e-40	-0.151687	0.688	0.698	1.96632e-35	control	excitatory_neurons
R3hdm2	6.09361e-40	-0.107126	0.957	0.957	1.96726e-35	control	excitatory_neurons
Qk	1.25956e-39	0.102468	0.648	0.555	4.06635e-35	control	excitatory_neurons
Gm37240	1.33383e-39	-0.150182	0.81	0.808	4.30615e-35	control	excitatory_neurons
Robo3	2.92677e-39	-0.211097	0.407	0.454	9.44879e-35	control	excitatory_neurons
Arhgef9	2.96998e-39	-0.125732	0.881	0.881	9.58827e-35	control	excitatory_neurons
Rims1	6.47017e-39	-0.129732	0.993	0.994	2.08883e-34	control	excitatory_neurons
Igf1r	8.0889e-39	0.106616	0.912	0.869	2.61142e-34	control	excitatory_neurons
2010300C02Rik	1.59335e-38	0.132267	0.79	0.738	5.14397e-34	control	excitatory_neurons
Gm49003	1.94245e-38	-0.133957	0.245	0.295	6.27101e-34	control	excitatory_neurons
Slc24a3	2.24363e-38	-0.253304	0.576	0.597	7.24334e-34	control	excitatory_neurons
Cep85l	3.43867e-38	-0.160811	0.526	0.55	1.11014e-33	control	excitatory_neurons
Gabrb1	4.15313e-38	-0.114338	0.979	0.976	1.3408e-33	control	excitatory_neurons
Prcp	4.2681e-38	-0.11788	0.203	0.251	1.37791e-33	control	excitatory_neurons
Lin28b	7.2317e-38	-0.152268	0.428	0.475	2.33468e-33	control	excitatory_neurons
Schip1	8.79669e-38	0.218125	0.957	0.938	2.83992e-33	control	excitatory_neurons
Dcx	9.58494e-38	-0.142563	0.695	0.707	3.0944e-33	control	excitatory_neurons
Atf6	3.59579e-37	-0.140279	0.754	0.758	1.16086e-32	control	excitatory_neurons
Calm1	5.98921e-37	0.111844	0.935	0.896	1.93356e-32	control	excitatory_neurons
Dennd1b	9.77276e-37	0.10278	0.769	0.702	3.15504e-32	control	excitatory_neurons
Brd9	2.65108e-36	-0.137904	0.704	0.709	8.55875e-32	control	excitatory_neurons
Ddhd2	3.65224e-36	-0.129331	0.819	0.811	1.17909e-31	control	excitatory_neurons
Lrrk2	6.2682e-36	0.119226	0.711	0.64	2.02363e-31	control	excitatory_neurons
Gabrb2	8.04404e-36	-0.126097	0.946	0.943	2.59694e-31	control	excitatory_neurons
Cd2ap	1.19135e-35	-0.124523	0.715	0.721	3.84616e-31	control	excitatory_neurons
B230209E15Rik	3.03804e-35	-0.12122	0.812	0.811	9.808e-31	control	excitatory_neurons
Klhl1	4.28156e-35	-0.183657	0.216	0.264	1.38226e-30	control	excitatory_neurons
6430590A07Rik	5.39036e-35	-0.131663	0.517	0.543	1.74022e-30	control	excitatory_neurons
Atad2	5.59067e-35	-0.133026	0.238	0.283	1.80489e-30	control	excitatory_neurons
Rtn4rl1	5.66583e-35	0.104832	0.459	0.393	1.82916e-30	control	excitatory_neurons
Pcdh10	8.70788e-35	-0.177799	0.71	0.712	2.81125e-30	control	excitatory_neurons
Epha10	1.13012e-34	-0.156048	0.599	0.628	3.64849e-30	control	excitatory_neurons
Gm13883	1.96045e-34	-0.17877	0.454	0.483	6.32912e-30	control	excitatory_neurons
Rps6ka3	2.11997e-34	-0.118026	0.882	0.873	6.84411e-30	control	excitatory_neurons
Setbp1	4.21188e-34	-0.120433	0.967	0.966	1.35976e-29	control	excitatory_neurons
Rbfox1	5.12691e-34	0.121633	0.993	0.987	1.65517e-29	control	excitatory_neurons
Plxdc2	1.05222e-33	-0.193534	0.578	0.606	3.397e-29	control	excitatory_neurons
Grm3	1.07295e-33	-0.258339	0.88	0.866	3.46391e-29	control	excitatory_neurons
L3mbtl3	1.19512e-33	-0.149223	0.423	0.46	3.85834e-29	control	excitatory_neurons
Zfpm2	1.52524e-33	-0.196194	0.524	0.588	4.92409e-29	control	excitatory_neurons
Bdnf	2.39451e-33	-0.152587	0.212	0.26	7.73045e-29	control	excitatory_neurons
4930415C11Rik	2.43506e-33	-0.168897	0.385	0.416	7.86134e-29	control	excitatory_neurons
mt-Co2	7.7063e-33	0.153097	0.384	0.321	2.4879e-28	control	excitatory_neurons
Pid1	1.02788e-32	0.130472	0.694	0.631	3.31842e-28	control	excitatory_neurons
Ccser1	1.04897e-32	-0.100176	0.992	0.992	3.38648e-28	control	excitatory_neurons
Gm17202	1.07726e-32	-0.122087	0.307	0.348	3.47782e-28	control	excitatory_neurons
Mtus2	6.03851e-32	-0.118537	0.853	0.85	1.94947e-27	control	excitatory_neurons
Dscaml1	8.12962e-32	0.171828	0.58	0.527	2.62457e-27	control	excitatory_neurons
Ddit4l	1.16725e-31	-0.117457	0.165	0.211	3.76835e-27	control	excitatory_neurons
Slit3	1.39594e-31	0.136851	0.868	0.822	4.50666e-27	control	excitatory_neurons
Kcnt2	1.49838e-31	-0.156024	0.916	0.905	4.83736e-27	control	excitatory_neurons
Cdh8	1.78896e-31	-0.215463	0.723	0.736	5.77548e-27	control	excitatory_neurons
Brip1os	3.27719e-31	-0.139939	0.497	0.521	1.05801e-26	control	excitatory_neurons
Tenm3	4.00456e-31	-0.28837	0.82	0.812	1.29283e-26	control	excitatory_neurons
6530403H02Rik	4.46342e-31	0.202664	0.226	0.175	1.44097e-26	control	excitatory_neurons
AC149090.1	4.83641e-31	-0.131587	0.945	0.943	1.56139e-26	control	excitatory_neurons
Gm20063	6.39421e-31	-0.138082	0.256	0.297	2.06431e-26	control	excitatory_neurons
Vxn	6.43402e-31	0.121076	0.596	0.533	2.07716e-26	control	excitatory_neurons
Neto2	6.51604e-31	0.125241	0.514	0.445	2.10364e-26	control	excitatory_neurons
Nrf1	1.1225e-30	-0.123753	0.643	0.655	3.62389e-26	control	excitatory_neurons
Tenm1	1.40039e-30	0.111755	0.801	0.735	4.52101e-26	control	excitatory_neurons
Ext1	2.83725e-30	-0.113606	0.981	0.984	9.15978e-26	control	excitatory_neurons
Gm43376	2.88821e-30	-0.144903	0.613	0.627	9.32431e-26	control	excitatory_neurons
Fgfr2	7.10672e-30	-0.112636	0.941	0.933	2.29433e-25	control	excitatory_neurons
Lmtk2	1.33146e-29	-0.11297	0.85	0.836	4.29847e-25	control	excitatory_neurons
Gm5149	1.97025e-29	-0.110039	0.175	0.218	6.36074e-25	control	excitatory_neurons
Gmeb2	3.65039e-29	-0.112449	0.401	0.435	1.17849e-24	control	excitatory_neurons
Dgkb	5.43871e-29	-0.279841	0.655	0.668	1.75583e-24	control	excitatory_neurons
Hs3st4	5.95307e-29	0.114241	0.658	0.591	1.92189e-24	control	excitatory_neurons
Nell1os	6.70247e-29	-0.131792	0.188	0.23	2.16383e-24	control	excitatory_neurons
Ppm1l	7.23748e-29	-0.134881	0.894	0.888	2.33655e-24	control	excitatory_neurons
Nr3c1	8.03915e-29	-0.124889	0.822	0.814	2.59536e-24	control	excitatory_neurons
Gm15594	8.89734e-29	-0.110082	0.307	0.347	2.87242e-24	control	excitatory_neurons
A830082K12Rik	9.06864e-29	-0.143563	0.742	0.741	2.92772e-24	control	excitatory_neurons
Sidt1	9.53561e-29	0.108893	0.852	0.805	3.07848e-24	control	excitatory_neurons
mt-Co1	1.0492e-28	0.165703	0.433	0.373	3.38722e-24	control	excitatory_neurons
Rcan2	1.1186e-28	0.132423	0.62	0.562	3.6113e-24	control	excitatory_neurons
Klf7	2.96509e-28	-0.115854	0.752	0.754	9.57251e-24	control	excitatory_neurons
Plcb4	1.06817e-27	-0.133001	0.702	0.719	3.44849e-23	control	excitatory_neurons
Numb	1.10666e-27	-0.104919	0.923	0.911	3.57275e-23	control	excitatory_neurons
Etfa	1.10764e-27	-0.11828	0.37	0.403	3.57592e-23	control	excitatory_neurons
Zmat4	1.54256e-27	-0.20654	0.762	0.767	4.98001e-23	control	excitatory_neurons
Akap13	2.18873e-27	-0.132589	0.417	0.449	7.06609e-23	control	excitatory_neurons
E530011L22Rik	2.23234e-27	-0.110291	0.41	0.441	7.2069e-23	control	excitatory_neurons
Abcd2	2.57095e-27	-0.119195	0.291	0.33	8.30006e-23	control	excitatory_neurons
Cpsf6	2.84384e-27	-0.103603	0.867	0.852	9.18105e-23	control	excitatory_neurons
Serpinb6a	2.86952e-27	-0.118243	0.411	0.442	9.26397e-23	control	excitatory_neurons
Lrrtm3	3.48678e-27	0.108771	0.916	0.889	1.12567e-22	control	excitatory_neurons
Gm17171	3.81778e-27	-0.122861	0.313	0.348	1.23253e-22	control	excitatory_neurons
Snx7	6.83535e-27	-0.137338	0.326	0.36	2.20673e-22	control	excitatory_neurons
Srsf7	6.95772e-27	-0.105606	0.913	0.903	2.24623e-22	control	excitatory_neurons
Plcl1	8.38566e-27	0.114867	0.61	0.55	2.70723e-22	control	excitatory_neurons
Lamp5	8.56691e-27	-0.180876	0.38	0.404	2.76574e-22	control	excitatory_neurons
Gm27032	1.4848e-26	-0.12206	0.749	0.747	4.79354e-22	control	excitatory_neurons
Msra	1.56213e-26	-0.115967	0.912	0.907	5.04317e-22	control	excitatory_neurons
Tcf25	2.72752e-26	-0.102727	0.845	0.834	8.80554e-22	control	excitatory_neurons
Arhgap10	3.04212e-26	-0.131111	0.723	0.723	9.82118e-22	control	excitatory_neurons
Brinp3	3.11989e-26	-0.288742	0.767	0.788	1.00723e-21	control	excitatory_neurons
Immp1l	3.36805e-26	-0.128553	0.62	0.623	1.08734e-21	control	excitatory_neurons
Pcp4	3.59265e-26	0.105891	0.433	0.37	1.15985e-21	control	excitatory_neurons
mt-Co3	1.14136e-25	0.155042	0.459	0.401	3.68476e-21	control	excitatory_neurons
Nell1	1.14924e-25	-0.223937	0.544	0.57	3.71022e-21	control	excitatory_neurons
Gm16351	1.37301e-25	-0.163102	0.43	0.454	4.43262e-21	control	excitatory_neurons
Inf2	1.78475e-25	-0.126478	0.486	0.52	5.76187e-21	control	excitatory_neurons
Cdh20	2.5607e-25	-0.236668	0.398	0.433	8.26697e-21	control	excitatory_neurons
Osbpl3	4.81527e-25	-0.122516	0.725	0.737	1.55456e-20	control	excitatory_neurons
Trpc5	6.43545e-25	-0.143319	0.395	0.434	2.07762e-20	control	excitatory_neurons
Exd2	1.01251e-24	-0.113231	0.708	0.701	3.26879e-20	control	excitatory_neurons
Gm12371	1.12101e-24	-0.128813	0.159	0.195	3.61907e-20	control	excitatory_neurons
Gm21798	1.87933e-24	-0.145744	0.293	0.329	6.06723e-20	control	excitatory_neurons
Gm37459	2.25061e-24	-0.155745	0.459	0.477	7.26587e-20	control	excitatory_neurons
Thsd7a	2.80045e-24	0.125942	0.319	0.268	9.04099e-20	control	excitatory_neurons
Nol4	2.85505e-24	-0.103902	0.949	0.934	9.21724e-20	control	excitatory_neurons
Frmd5	3.62679e-24	-0.114963	0.925	0.923	1.17087e-19	control	excitatory_neurons
Lrrtm4	4.14839e-24	0.181603	0.923	0.891	1.33927e-19	control	excitatory_neurons
Mfap3l	4.546e-24	-0.116394	0.367	0.396	1.46763e-19	control	excitatory_neurons
1700111E14Rik	5.5685e-24	-0.156549	0.623	0.626	1.79773e-19	control	excitatory_neurons
Exph5	6.60374e-24	-0.129987	0.408	0.44	2.13195e-19	control	excitatory_neurons
Kcnv1	1.08065e-23	-0.115256	0.33	0.361	3.48875e-19	control	excitatory_neurons
Meis2	1.36519e-23	-0.239688	0.576	0.593	4.40739e-19	control	excitatory_neurons
Thrb	1.52423e-23	-0.107925	0.89	0.899	4.92082e-19	control	excitatory_neurons
P3h3	1.55493e-23	-0.10033	0.285	0.319	5.01993e-19	control	excitatory_neurons
Tox	1.97074e-23	-0.379362	0.49	0.506	6.36234e-19	control	excitatory_neurons
Hcn1	2.38067e-23	-0.120231	0.89	0.898	7.68575e-19	control	excitatory_neurons
Foxp1	3.24677e-23	-0.105681	0.97	0.962	1.04819e-18	control	excitatory_neurons
Kcnh5	4.42266e-23	-0.203625	0.616	0.635	1.42781e-18	control	excitatory_neurons
Tlk1	4.4737e-23	-0.116017	0.752	0.743	1.44429e-18	control	excitatory_neurons
Man1a	4.67982e-23	-0.171461	0.333	0.372	1.51083e-18	control	excitatory_neurons
Zc3h6	5.03408e-23	-0.121384	0.517	0.533	1.6252e-18	control	excitatory_neurons
Ephx4	5.20079e-23	-0.122239	0.551	0.56	1.67902e-18	control	excitatory_neurons
Ercc6l2	5.27252e-23	-0.107162	0.404	0.431	1.70218e-18	control	excitatory_neurons
Sigmar1	5.87684e-23	-0.11594	0.437	0.46	1.89728e-18	control	excitatory_neurons
Gpc6	7.42336e-23	-0.246797	0.555	0.578	2.39656e-18	control	excitatory_neurons
4933413L06Rik	7.61085e-23	-0.146278	0.393	0.422	2.45709e-18	control	excitatory_neurons
Prr16	1.06997e-22	0.172188	0.685	0.644	3.4543e-18	control	excitatory_neurons
Pdzrn4	1.2961e-22	0.101629	0.669	0.603	4.18432e-18	control	excitatory_neurons
Trpm3	1.31414e-22	0.100096	0.664	0.604	4.24256e-18	control	excitatory_neurons
Npnt	1.53332e-22	-0.106241	0.151	0.188	4.95018e-18	control	excitatory_neurons
Plp1	2.07608e-22	0.100911	0.281	0.229	6.70243e-18	control	excitatory_neurons
Klhl32	2.49542e-22	-0.10821	0.68	0.69	8.05622e-18	control	excitatory_neurons
Vmp1	3.19273e-22	-0.104825	0.815	0.803	1.03074e-17	control	excitatory_neurons
Fam135a	5.14197e-22	-0.123235	0.73	0.722	1.66003e-17	control	excitatory_neurons
Fmr1	5.34419e-22	-0.114023	0.533	0.542	1.72532e-17	control	excitatory_neurons
Setd4	5.62235e-22	-0.110176	0.613	0.619	1.81512e-17	control	excitatory_neurons
Tmtc2	1.05224e-21	-0.135936	0.546	0.572	3.39706e-17	control	excitatory_neurons
Cdkal1	1.131e-21	-0.101394	0.755	0.746	3.65133e-17	control	excitatory_neurons
Gm30382	2.10724e-21	-0.170319	0.599	0.627	6.803e-17	control	excitatory_neurons
Gm5441	2.27614e-21	-0.133948	0.36	0.385	7.34828e-17	control	excitatory_neurons
Evc2	2.88366e-21	-0.101084	0.17	0.205	9.3096e-17	control	excitatory_neurons
Ptar1	3.22996e-21	-0.11417	0.345	0.372	1.04276e-16	control	excitatory_neurons
Gm13629	3.37504e-21	-0.166842	0.312	0.345	1.0896e-16	control	excitatory_neurons
Shisa9	3.72053e-21	0.112603	0.77	0.736	1.20113e-16	control	excitatory_neurons
Adgrl2	5.73624e-21	-0.115076	0.823	0.821	1.85189e-16	control	excitatory_neurons
Ptn	7.78811e-21	-0.184448	0.67	0.659	2.51431e-16	control	excitatory_neurons
Nt5dc1	1.44211e-20	-0.106102	0.309	0.339	4.6557e-16	control	excitatory_neurons
Unc13b	1.59786e-20	-0.113845	0.816	0.812	5.15852e-16	control	excitatory_neurons
Inhba	2.61786e-20	-0.124117	0.222	0.253	8.4515e-16	control	excitatory_neurons
Tasor	3.19191e-20	-0.102125	0.713	0.711	1.03047e-15	control	excitatory_neurons
Snhg9	3.98945e-20	-0.104749	0.368	0.395	1.28795e-15	control	excitatory_neurons
Camkk2	5.20546e-20	-0.107564	0.808	0.794	1.68053e-15	control	excitatory_neurons
Ccdc171	5.98799e-20	-0.104847	0.285	0.315	1.93316e-15	control	excitatory_neurons
Zfp692	8.35738e-20	-0.104369	0.617	0.621	2.6981e-15	control	excitatory_neurons
Dok5	2.2951e-19	-0.147972	0.498	0.511	7.40951e-15	control	excitatory_neurons
Pou3f2	2.40531e-19	-0.103123	0.255	0.287	7.76531e-15	control	excitatory_neurons
Gm20713	3.06061e-19	-0.100703	0.091	0.119	9.88088e-15	control	excitatory_neurons
Nwd2	4.7153e-19	-0.154674	0.724	0.737	1.52229e-14	control	excitatory_neurons
Tmem232	1.15997e-18	-0.108429	0.161	0.192	3.74484e-14	control	excitatory_neurons
Rnpc3	1.92537e-18	-0.108312	0.572	0.574	6.21587e-14	control	excitatory_neurons
Bach2	2.46619e-18	-0.116568	0.708	0.723	7.96186e-14	control	excitatory_neurons
Ctnnd1	2.78134e-18	-0.117932	0.727	0.711	8.97928e-14	control	excitatory_neurons
Itgb3bp	3.44628e-18	-0.106431	0.332	0.359	1.1126e-13	control	excitatory_neurons
A330102I10Rik	3.97638e-18	-0.15373	0.609	0.615	1.28373e-13	control	excitatory_neurons
Gabra4	4.25216e-18	-0.10479	0.802	0.792	1.37277e-13	control	excitatory_neurons
Gm41609	5.09539e-18	-0.112331	0.55	0.562	1.645e-13	control	excitatory_neurons
Gm15283	6.58646e-18	-0.111233	0.359	0.384	2.12637e-13	control	excitatory_neurons
Pou2f2	7.05507e-18	-0.10215	0.568	0.577	2.27766e-13	control	excitatory_neurons
Sox5	8.99535e-18	-0.172529	0.766	0.769	2.90406e-13	control	excitatory_neurons
Tmem200a	9.08158e-18	-0.116185	0.417	0.446	2.9319e-13	control	excitatory_neurons
Sh3kbp1	9.92011e-18	-0.109319	0.623	0.623	3.20261e-13	control	excitatory_neurons
2610020C07Rik	1.01904e-17	-0.105818	0.614	0.613	3.28988e-13	control	excitatory_neurons
Enox1	1.16766e-17	-0.106324	0.891	0.88	3.76969e-13	control	excitatory_neurons
Pam	1.82939e-17	-0.105092	0.876	0.87	5.906e-13	control	excitatory_neurons
Gm37679	2.13353e-17	-0.11756	0.512	0.519	6.88787e-13	control	excitatory_neurons
Dph6	2.24665e-17	-0.106798	0.511	0.521	7.25307e-13	control	excitatory_neurons
Trpc3	3.02316e-17	-0.127668	0.283	0.313	9.75998e-13	control	excitatory_neurons
4930587E11Rik	3.44272e-17	-0.161714	0.51	0.52	1.11145e-12	control	excitatory_neurons
Gm44040	3.96364e-17	-0.100734	0.188	0.217	1.27962e-12	control	excitatory_neurons
Gm15414	4.66938e-17	-0.107167	0.333	0.358	1.50746e-12	control	excitatory_neurons
Lin7a	4.72364e-17	-0.146847	0.741	0.726	1.52498e-12	control	excitatory_neurons
5730522E02Rik	5.36452e-17	-0.149132	0.938	0.93	1.73188e-12	control	excitatory_neurons
Arnt2	8.21615e-17	-0.10095	0.77	0.756	2.6525e-12	control	excitatory_neurons
Tafa1	1.03802e-16	-0.266395	0.626	0.631	3.35116e-12	control	excitatory_neurons
Ppp1r1a	1.33626e-16	-0.108658	0.4	0.419	4.31397e-12	control	excitatory_neurons
1700109K24Rik	1.64514e-16	-0.124447	0.555	0.554	5.31118e-12	control	excitatory_neurons
Shisa6	1.89596e-16	-0.168079	0.266	0.296	6.12092e-12	control	excitatory_neurons
Esrrg	2.4125e-16	0.107538	0.69	0.651	7.78851e-12	control	excitatory_neurons
Snhg8	4.83351e-16	-0.108082	0.338	0.361	1.56045e-11	control	excitatory_neurons
4930419G24Rik	4.85924e-16	-0.152062	0.663	0.654	1.56876e-11	control	excitatory_neurons
Adcy10	5.24337e-16	-0.13073	0.183	0.21	1.69277e-11	control	excitatory_neurons
Shisa4	2.35883e-15	-0.116656	0.637	0.636	7.61524e-11	control	excitatory_neurons
Tbc1d5	2.93877e-15	-0.101132	0.865	0.854	9.48754e-11	control	excitatory_neurons
Elavl4	2.99714e-15	-0.126927	0.728	0.717	9.67597e-11	control	excitatory_neurons
Tmtc1	3.62816e-15	-0.104958	0.736	0.735	1.17131e-10	control	excitatory_neurons
Gm15952	3.90133e-15	-0.101262	0.394	0.412	1.25951e-10	control	excitatory_neurons
Gm15520	6.05106e-15	-0.121643	0.387	0.404	1.95353e-10	control	excitatory_neurons
1600010M07Rik	6.67634e-15	-0.111971	0.52	0.521	2.15539e-10	control	excitatory_neurons
Mkx	7.62784e-15	-0.123377	0.581	0.586	2.46257e-10	control	excitatory_neurons
Arhgap20	1.06973e-14	-0.106018	0.786	0.769	3.45351e-10	control	excitatory_neurons
Cpeb2	1.15147e-14	-0.106535	0.724	0.712	3.7174e-10	control	excitatory_neurons
Gda	1.18125e-14	-0.114417	0.646	0.637	3.81354e-10	control	excitatory_neurons
9630028H03Rik	1.18621e-14	-0.105158	0.733	0.734	3.82955e-10	control	excitatory_neurons
Gm31763	2.83755e-14	-0.105548	0.346	0.365	9.16076e-10	control	excitatory_neurons
Acp1	4.05246e-14	-0.104254	0.792	0.77	1.3083e-09	control	excitatory_neurons
Lmo4	5.68994e-14	-0.133186	0.761	0.744	1.83694e-09	control	excitatory_neurons
Scube1	9.14379e-14	-0.114293	0.485	0.499	2.95198e-09	control	excitatory_neurons
Gm26936	1.35743e-13	-0.101378	0.396	0.413	4.38234e-09	control	excitatory_neurons
Dnajc21	2.15515e-13	-0.13002	0.587	0.58	6.9577e-09	control	excitatory_neurons
1700019D03Rik	2.18666e-13	-0.102737	0.267	0.291	7.05941e-09	control	excitatory_neurons
Bmper	2.31411e-13	-0.120085	0.342	0.363	7.47089e-09	control	excitatory_neurons
B3galt2	3.09293e-13	-0.120814	0.407	0.419	9.9852e-09	control	excitatory_neurons
Pip5k1b	4.72863e-13	-0.118988	0.446	0.466	1.52659e-08	control	excitatory_neurons
Gm48678	1.69759e-12	-0.103585	0.726	0.71	5.4805e-08	control	excitatory_neurons
Cdh13	2.01394e-12	0.162055	0.385	0.349	6.50179e-08	control	excitatory_neurons
Cdh9	2.3415e-12	-0.376252	0.34	0.356	7.5593e-08	control	excitatory_neurons
Ppme1	3.54766e-12	-0.1313	0.734	0.701	1.14533e-07	control	excitatory_neurons
Gm26854	3.89626e-12	-0.106206	0.364	0.375	1.25787e-07	control	excitatory_neurons
Man2a1	4.39929e-12	-0.120294	0.697	0.684	1.42027e-07	control	excitatory_neurons
Nova1	6.13105e-12	-0.120977	0.655	0.647	1.97935e-07	control	excitatory_neurons
Gm15738	6.39885e-12	-0.106794	0.856	0.837	2.06581e-07	control	excitatory_neurons
Fbxl7	9.76378e-12	0.100303	0.102	0.081	3.15214e-07	control	excitatory_neurons
Ano4	1.8001e-11	-0.101228	0.581	0.609	5.81145e-07	control	excitatory_neurons
Fat3	2.05423e-11	-0.129566	0.895	0.886	6.63186e-07	control	excitatory_neurons
Myo1b	2.32757e-11	-0.120453	0.414	0.425	7.51432e-07	control	excitatory_neurons
Ncam2	2.70448e-11	-0.163162	0.909	0.892	8.73115e-07	control	excitatory_neurons
Tafa2	3.50891e-11	0.183099	0.686	0.672	1.13282e-06	control	excitatory_neurons
Trpc4	3.79855e-11	-0.107006	0.442	0.456	1.22632e-06	control	excitatory_neurons
Gm15680	4.43212e-11	-0.10004	0.24	0.263	1.43086e-06	control	excitatory_neurons
Sema3a	6.74412e-11	-0.116251	0.471	0.481	2.17727e-06	control	excitatory_neurons
Gpc5	1.67324e-10	-0.247726	0.293	0.315	5.40189e-06	control	excitatory_neurons
P2ry14	1.88437e-10	-0.102471	0.729	0.71	6.08351e-06	control	excitatory_neurons
Gm35188	1.94325e-10	-0.11863	0.661	0.643	6.27359e-06	control	excitatory_neurons
Nr2f1	2.5314e-10	-0.11919	0.505	0.497	8.17237e-06	control	excitatory_neurons
Ppargc1a	1.27739e-09	-0.100568	0.484	0.487	4.12393e-05	control	excitatory_neurons
Fndc3b	2.23988e-09	-0.1029	0.675	0.654	7.23122e-05	control	excitatory_neurons
Sertad2	6.59932e-09	-0.101601	0.642	0.627	0.000213052	control	excitatory_neurons
Frmpd4	8.89113e-09	0.109579	0.986	0.986	0.000287041	control	excitatory_neurons
Gm29514	3.30021e-08	-0.106982	0.478	0.481	0.00106544	control	excitatory_neurons
Mapk4	3.65976e-08	-0.138709	0.675	0.66	0.00118152	control	excitatory_neurons
Epha7	3.69532e-08	-0.148291	0.799	0.774	0.001193	control	excitatory_neurons
Unc5c	3.75752e-08	-0.146136	0.796	0.784	0.00121308	control	excitatory_neurons
Sema5a	3.89033e-08	-0.138217	0.207	0.226	0.00125595	control	excitatory_neurons
Pld5	2.35622e-07	-0.226102	0.209	0.227	0.00760681	control	excitatory_neurons
Mir670hg	3.72322e-07	-0.110615	0.323	0.333	0.01202	control	excitatory_neurons
Erbb4	5.3407e-07	0.136291	0.181	0.159	0.0172419	control	excitatory_neurons
Nxph1	5.69528e-07	0.114984	0.132	0.114	0.0183866	control	excitatory_neurons
Gm15584	1.3886e-05	-0.10936	0.291	0.3	0.448296	control	excitatory_neurons
Megf11	3.02694e-05	-0.101899	0.21	0.22	0.977216	control	excitatory_neurons
Rorb	3.63647e-05	-0.315597	0.42	0.425	1	control	excitatory_neurons
Gm28376	5.22051e-05	-0.109308	0.751	0.728	1	control	excitatory_neurons
Gm16599	0.000268831	-0.123079	0.539	0.528	1	control	excitatory_neurons
Abi3bp	0.000670001	-0.143578	0.244	0.22	1	control	excitatory_neurons
Tle4	0.000720134	-0.12984	0.58	0.583	1	control	excitatory_neurons
Etv1	0.00218667	-0.156959	0.263	0.269	1	control	excitatory_neurons
Epha3	0.00238492	-0.137188	0.496	0.487	1	control	excitatory_neurons
Htr2c	0.00452129	-0.130154	0.146	0.154	1	control	excitatory_neurons
Sgk1	3.86443e-186	-1.95977	0.095	0.551	1.24759e-181	heterozygous	oligodendrocytes
Zbtb16	1.27029e-142	-1.5629	0.172	0.567	4.10101e-138	heterozygous	oligodendrocytes
Tmod2	9.67156e-105	-0.809896	0.69	0.891	3.12237e-100	heterozygous	oligodendrocytes
Mobp	9.84532e-100	-0.67002	0.945	0.987	3.17846e-95	heterozygous	oligodendrocytes
Polr3e	3.34427e-92	-1.03561	0.282	0.602	1.07966e-87	heterozygous	oligodendrocytes
Adipor2	3.45478e-84	-1.02581	0.469	0.744	1.11534e-79	heterozygous	oligodendrocytes
Bcl2l1	9.74457e-74	-0.792639	0.518	0.779	3.14594e-69	heterozygous	oligodendrocytes
Rcan2	6.17277e-69	-0.877008	0.393	0.663	1.99282e-64	heterozygous	oligodendrocytes
Hecw2	1.42707e-67	-0.583256	0.834	0.938	4.60714e-63	heterozygous	oligodendrocytes
Map7d2	1.04067e-63	-0.938008	0.108	0.346	3.3597e-59	heterozygous	oligodendrocytes
Mat2a	4.49065e-61	-0.712295	0.442	0.699	1.44976e-56	heterozygous	oligodendrocytes
Arid5b	3.78412e-55	-0.83876	0.267	0.507	1.22167e-50	heterozygous	oligodendrocytes
Vmp1	7.34757e-52	-0.469018	0.889	0.962	2.37209e-47	heterozygous	oligodendrocytes
Map7	3.41769e-50	-0.340099	0.978	0.996	1.10337e-45	heterozygous	oligodendrocytes
Itpk1	2.75854e-48	-0.653787	0.471	0.688	8.90568e-44	heterozygous	oligodendrocytes
Mast4	9.11393e-48	-0.440793	0.969	0.982	2.94234e-43	heterozygous	oligodendrocytes
Fkbp5	1.41443e-45	-0.708336	0.047	0.208	4.56635e-41	heterozygous	oligodendrocytes
Pstpip2	2.31776e-41	-0.54273	0.607	0.789	7.48264e-37	heterozygous	oligodendrocytes
Mtmr2	1.03482e-40	-0.55874	0.514	0.714	3.3408e-36	heterozygous	oligodendrocytes
Sox2ot	1.90282e-40	0.345239	0.989	0.97	6.14308e-36	heterozygous	oligodendrocytes
Eml1	1.25407e-38	0.706678	0.65	0.51	4.04865e-34	heterozygous	oligodendrocytes
Creb5	1.78932e-37	0.534868	0.791	0.678	5.77664e-33	heterozygous	oligodendrocytes
Fnbp1	4.28852e-35	0.31531	0.987	0.985	1.38451e-30	heterozygous	oligodendrocytes
Ptpn11	8.50132e-35	-0.528862	0.365	0.571	2.74457e-30	heterozygous	oligodendrocytes
Rab31	1.53869e-33	-0.491037	0.72	0.856	4.96749e-29	heterozygous	oligodendrocytes
Slc6a1	2.95941e-33	-0.541836	0.201	0.384	9.55417e-29	heterozygous	oligodendrocytes
Pip4k2a	5.78943e-33	-0.444152	0.683	0.828	1.86906e-28	heterozygous	oligodendrocytes
Per1	1.85849e-32	-0.471552	0.072	0.215	5.99996e-28	heterozygous	oligodendrocytes
Plcl1	3.60069e-32	-0.327016	0.994	1	1.16245e-27	heterozygous	oligodendrocytes
Ssh2	2.27661e-30	-0.403164	0.8	0.885	7.3498e-26	heterozygous	oligodendrocytes
Arrdc2	5.67375e-30	-0.558237	0.124	0.276	1.83171e-25	heterozygous	oligodendrocytes
Klf13	9.73128e-29	-0.491663	0.476	0.648	3.14165e-24	heterozygous	oligodendrocytes
Gatm	2.80654e-28	0.391382	0.899	0.841	9.06065e-24	heterozygous	oligodendrocytes
Endod1	1.28842e-27	-0.487194	0.251	0.427	4.15954e-23	heterozygous	oligodendrocytes
Unc5c	1.7737e-26	-0.339937	0.914	0.961	5.72623e-22	heterozygous	oligodendrocytes
Tnfaip6	4.34546e-26	-0.492968	0.391	0.567	1.40289e-21	heterozygous	oligodendrocytes
Klf9	1.06335e-25	-0.499424	0.194	0.35	3.43292e-21	heterozygous	oligodendrocytes
Dnm3	4.12342e-25	0.294274	0.975	0.969	1.33121e-20	heterozygous	oligodendrocytes
Slc8a1	5.12096e-25	-0.37191	0.85	0.92	1.65325e-20	heterozygous	oligodendrocytes
Elmo1	2.47044e-24	-0.370672	0.843	0.922	7.97555e-20	heterozygous	oligodendrocytes
Trf	3.42057e-24	0.375433	0.949	0.926	1.1043e-19	heterozygous	oligodendrocytes
Daam2	3.70954e-24	-0.400118	0.635	0.775	1.19759e-19	heterozygous	oligodendrocytes
Zfp536	5.04474e-24	-0.240813	0.972	0.989	1.62864e-19	heterozygous	oligodendrocytes
Mast3	3.65177e-23	-0.333344	0.808	0.896	1.17894e-18	heterozygous	oligodendrocytes
Plekha1	3.98764e-23	-0.421318	0.672	0.81	1.28737e-18	heterozygous	oligodendrocytes
Cpm	1.21961e-22	-0.447904	0.314	0.479	3.9374e-18	heterozygous	oligodendrocytes
Dusp16	1.39345e-22	0.533696	0.525	0.414	4.4986e-18	heterozygous	oligodendrocytes
Ankrd13a	2.013e-22	-0.426652	0.186	0.33	6.49878e-18	heterozygous	oligodendrocytes
Hdgfl2	1.62935e-21	-0.43373	0.134	0.263	5.26018e-17	heterozygous	oligodendrocytes
Ikzf2	1.73207e-20	-0.429703	0.288	0.446	5.5918e-16	heterozygous	oligodendrocytes
Sulf2	2.50768e-20	-0.428323	0.217	0.359	8.09578e-16	heterozygous	oligodendrocytes
Ppp1r16b	3.19833e-20	-0.322472	0.846	0.919	1.03255e-15	heterozygous	oligodendrocytes
Kat2b	3.59911e-20	-0.39326	0.432	0.587	1.16194e-15	heterozygous	oligodendrocytes
Hsph1	5.72641e-20	-0.382561	0.102	0.217	1.84871e-15	heterozygous	oligodendrocytes
Dennd5b	6.68327e-20	-0.47578	0.331	0.478	2.15763e-15	heterozygous	oligodendrocytes
Stard13	7.57233e-20	-0.414276	0.509	0.662	2.44465e-15	heterozygous	oligodendrocytes
Tob2	2.70045e-19	-0.35261	0.093	0.203	8.71814e-15	heterozygous	oligodendrocytes
St3gal3	9.60009e-19	-0.361596	0.391	0.543	3.09929e-14	heterozygous	oligodendrocytes
Jade2	1.49509e-18	-0.314242	0.045	0.131	4.82676e-14	heterozygous	oligodendrocytes
Pakap	1.88022e-18	-0.437857	0.697	0.774	6.0701e-14	heterozygous	oligodendrocytes
Cdc37l1	3.78882e-18	-0.257828	0.889	0.936	1.22318e-13	heterozygous	oligodendrocytes
Gm9895	7.16229e-18	-0.347203	0.086	0.187	2.31227e-13	heterozygous	oligodendrocytes
Arrdc3	1.15495e-17	-0.357997	0.508	0.658	3.72864e-13	heterozygous	oligodendrocytes
Nr1d2	2.35022e-17	-0.320877	0.106	0.214	7.58746e-13	heterozygous	oligodendrocytes
Dennd6a	2.35974e-17	-0.383661	0.318	0.457	7.6182e-13	heterozygous	oligodendrocytes
Sox10	3.03211e-17	0.349544	0.708	0.614	9.78888e-13	heterozygous	oligodendrocytes
Gng12	3.09147e-17	-0.437943	0.326	0.456	9.98051e-13	heterozygous	oligodendrocytes
Zfp365	3.81834e-17	-0.378245	0.164	0.284	1.23271e-12	heterozygous	oligodendrocytes
Tubb3	5.43215e-17	-0.409882	0.064	0.154	1.75371e-12	heterozygous	oligodendrocytes
Kctd13	7.71519e-17	-0.333403	0.466	0.619	2.49077e-12	heterozygous	oligodendrocytes
Tmeff2	1.02331e-16	0.205629	1	0.999	3.30366e-12	heterozygous	oligodendrocytes
Cerk	1.33616e-16	-0.348	0.219	0.35	4.31366e-12	heterozygous	oligodendrocytes
Plpbp	2.62854e-16	-0.366806	0.19	0.311	8.48598e-12	heterozygous	oligodendrocytes
Tsc22d3	3.60265e-16	-0.3518	0.464	0.599	1.16308e-11	heterozygous	oligodendrocytes
Htra1	4.12513e-16	-0.427698	0.101	0.2	1.33176e-11	heterozygous	oligodendrocytes
Kcnip4	5.33958e-16	-0.248176	0.481	0.638	1.72383e-11	heterozygous	oligodendrocytes
Otud7a	5.47078e-16	-0.411786	0.518	0.648	1.76619e-11	heterozygous	oligodendrocytes
Slc38a2	6.01087e-16	-0.373767	0.63	0.757	1.94055e-11	heterozygous	oligodendrocytes
Ptprk	1.15831e-15	-0.254979	0.907	0.945	3.7395e-11	heterozygous	oligodendrocytes
Arhgap39	1.75501e-15	-0.33454	0.491	0.634	5.66587e-11	heterozygous	oligodendrocytes
Slc44a1	2.16611e-15	-0.262301	0.788	0.869	6.99306e-11	heterozygous	oligodendrocytes
Ddit4	2.74122e-15	-0.309685	0.1	0.195	8.84974e-11	heterozygous	oligodendrocytes
Galnt16	3.09012e-15	-0.345926	0.164	0.274	9.97614e-11	heterozygous	oligodendrocytes
Lzts2	3.65019e-15	-0.322236	0.27	0.404	1.17843e-10	heterozygous	oligodendrocytes
Csrnp3	4.44464e-15	-0.286388	0.236	0.368	1.43491e-10	heterozygous	oligodendrocytes
Tbc1d5	5.74125e-15	-0.248312	0.887	0.942	1.85351e-10	heterozygous	oligodendrocytes
Il1rap	6.36218e-15	-0.260834	0.708	0.826	2.05397e-10	heterozygous	oligodendrocytes
Bcas1	7.33847e-15	0.256113	0.882	0.872	2.36915e-10	heterozygous	oligodendrocytes
Cdr2	8.11638e-15	-0.277772	0.037	0.106	2.62029e-10	heterozygous	oligodendrocytes
Map4k5	9.37646e-15	-0.276118	0.592	0.722	3.0271e-10	heterozygous	oligodendrocytes
Mbp	9.62559e-15	-0.125962	1	1	3.10752e-10	heterozygous	oligodendrocytes
Pdxk	1.01029e-14	-0.361813	0.152	0.26	3.26163e-10	heterozygous	oligodendrocytes
Agap1	1.11383e-14	-0.239213	0.85	0.906	3.5959e-10	heterozygous	oligodendrocytes
Npepps	1.36998e-14	-0.295163	0.448	0.587	4.42285e-10	heterozygous	oligodendrocytes
P4ha1	1.6388e-14	-0.337834	0.225	0.341	5.2907e-10	heterozygous	oligodendrocytes
Fbxl5	1.77749e-14	-0.284034	0.602	0.728	5.73845e-10	heterozygous	oligodendrocytes
A330015K06Rik	2.28125e-14	-0.383582	0.379	0.505	7.36478e-10	heterozygous	oligodendrocytes
Ptprf	2.45521e-14	-0.310343	0.095	0.187	7.92639e-10	heterozygous	oligodendrocytes
Slc15a2	2.8372e-14	-0.274705	0.067	0.148	9.15961e-10	heterozygous	oligodendrocytes
Lamc1	2.88777e-14	-0.350895	0.158	0.264	9.32286e-10	heterozygous	oligodendrocytes
Ddr1	3.13601e-14	0.359936	0.7	0.637	1.01243e-09	heterozygous	oligodendrocytes
Fam214a	3.53869e-14	-0.216346	0.403	0.54	1.14243e-09	heterozygous	oligodendrocytes
Slc24a3	3.67098e-14	-0.311762	0.18	0.291	1.18514e-09	heterozygous	oligodendrocytes
Frmd4b	4.27054e-14	0.218288	0.915	0.894	1.3787e-09	heterozygous	oligodendrocytes
Man1a	5.65817e-14	-0.532477	0.388	0.498	1.82668e-09	heterozygous	oligodendrocytes
Usp54	6.54234e-14	-0.249458	0.749	0.85	2.11213e-09	heterozygous	oligodendrocytes
Ranbp9	7.23536e-14	-0.360487	0.309	0.432	2.33586e-09	heterozygous	oligodendrocytes
B3galt5	1.18051e-13	-0.340525	0.23	0.347	3.81116e-09	heterozygous	oligodendrocytes
Ptn	1.24318e-13	-0.255761	0.811	0.88	4.01349e-09	heterozygous	oligodendrocytes
Erlin2	1.37453e-13	-0.28535	0.101	0.191	4.43755e-09	heterozygous	oligodendrocytes
Dbndd2	1.60758e-13	-0.281776	0.559	0.701	5.18991e-09	heterozygous	oligodendrocytes
Enah	1.67971e-13	-0.360824	0.275	0.395	5.42278e-09	heterozygous	oligodendrocytes
Bcat1	2.11247e-13	-0.359156	0.104	0.193	6.81989e-09	heterozygous	oligodendrocytes
Pllp	2.739e-13	0.376244	0.536	0.461	8.84257e-09	heterozygous	oligodendrocytes
Phactr4	3.05273e-13	-0.309651	0.274	0.397	9.85544e-09	heterozygous	oligodendrocytes
Pak2	4.54148e-13	-0.303944	0.296	0.42	1.46617e-08	heterozygous	oligodendrocytes
Rhou	4.81947e-13	-0.286902	0.494	0.632	1.55592e-08	heterozygous	oligodendrocytes
Naa16	5.50174e-13	-0.245897	0.18	0.288	1.77618e-08	heterozygous	oligodendrocytes
Ptpdc1	7.27484e-13	-0.296859	0.348	0.476	2.34861e-08	heterozygous	oligodendrocytes
Slc22a23	7.34622e-13	0.291541	0.694	0.629	2.37165e-08	heterozygous	oligodendrocytes
D16Ertd472e	1.09857e-12	-0.310718	0.284	0.402	3.54663e-08	heterozygous	oligodendrocytes
Rhpn2	1.81582e-12	-0.274249	0.074	0.15	5.86218e-08	heterozygous	oligodendrocytes
Lrrn1	1.94249e-12	-0.308062	0.401	0.522	6.27113e-08	heterozygous	oligodendrocytes
Aopep	2.24158e-12	0.320516	0.681	0.633	7.23672e-08	heterozygous	oligodendrocytes
Itsn2	2.33074e-12	-0.288368	0.674	0.778	7.52458e-08	heterozygous	oligodendrocytes
Adam2	2.42645e-12	0.358476	0.175	0.099	7.83355e-08	heterozygous	oligodendrocytes
Mxi1	2.87173e-12	-0.2719	0.219	0.33	9.27111e-08	heterozygous	oligodendrocytes
Ralgps1	3.56448e-12	-0.240098	0.652	0.767	1.15076e-07	heterozygous	oligodendrocytes
Sytl2	3.6581e-12	0.304171	0.825	0.811	1.18098e-07	heterozygous	oligodendrocytes
Mcam	4.05972e-12	0.44378	0.438	0.359	1.31064e-07	heterozygous	oligodendrocytes
Dnm2	5.20102e-12	-0.244388	0.43	0.561	1.6791e-07	heterozygous	oligodendrocytes
Gm47283	6.72141e-12	0.476677	0.413	0.333	2.16994e-07	heterozygous	oligodendrocytes
Dnaja1	7.09264e-12	-0.282758	0.152	0.246	2.28979e-07	heterozygous	oligodendrocytes
Hspa4l	7.69908e-12	-0.258272	0.137	0.228	2.48557e-07	heterozygous	oligodendrocytes
Zfand4	9.12231e-12	-0.267646	0.066	0.136	2.94505e-07	heterozygous	oligodendrocytes
Azin1	1.00382e-11	-0.252095	0.089	0.168	3.24073e-07	heterozygous	oligodendrocytes
Mag	1.0042e-11	0.187535	0.977	0.977	3.24197e-07	heterozygous	oligodendrocytes
Phyhipl	1.07528e-11	0.379504	0.512	0.434	3.47143e-07	heterozygous	oligodendrocytes
Opalin	1.07641e-11	0.28968	0.766	0.735	3.47507e-07	heterozygous	oligodendrocytes
Errfi1	1.09302e-11	-0.256694	0.146	0.241	3.52869e-07	heterozygous	oligodendrocytes
Sh3rf1	1.22225e-11	-0.237366	0.086	0.163	3.94591e-07	heterozygous	oligodendrocytes
Zdhhc20	1.28473e-11	-0.286783	0.667	0.757	4.14763e-07	heterozygous	oligodendrocytes
Prkn	1.30663e-11	-0.242317	0.774	0.853	4.21833e-07	heterozygous	oligodendrocytes
Dst	1.59158e-11	0.208742	0.928	0.92	5.13826e-07	heterozygous	oligodendrocytes
Snx24	1.77481e-11	-0.286728	0.321	0.442	5.72979e-07	heterozygous	oligodendrocytes
[truncated: 8,429 more rows]
